# Supplementary material for: Cooling lactating sows exposed to early summer heat wave alters circadian patterns of behavior and rhythms of respiration, rectal temperature, and saliva melatonin
Source: PLoS One. 2024 Oct 31;19(10):e0310787. doi: 10.1371/journal.pone.0310787 (PMC11527313; doi:10.1371/journal.pone.0310787)
Supplement: S1 Table — Room conditions, sow health record, sow behavior record, eating behavior and relationship with rectal temperature, salivary hormone concentrations, salivary cytokine densitometry. (XLSX) [file pone.0310787.s001.xlsx]

## Sheet: S1A Table
S1A Table: Room temperature, dew point, relative humidity and environmental temperature from lafayette city weather station
Phase 1
Time by hr	Room Temp by hr (°C)	Room Dew point by hr (°C)	Weather Station Air temp by hr	Room Humidity by hr (%rh)
600	25.7083	22.9	23.7778	84.4583
700	25.875	23.3083	26.0556	85.6667
800	26.9167	24.1	27.1667	84.4583
900	27.8333	24.6	28.2778	82.7083
1000	28.75	25.175	29.4444	81.125
1100	29.5	25.5083	30.3333	79.2083
1200	30.3333	25.7333	31.2778	76.5417
1300	31.375	25.7333	32.2778	72.125
1400	32.0833	25.325	32.6111	67.7083
1500	32.4583	25.175	33.0556	65.6667
1600	32.625	24.275	33.7778	61.6667
1700	33	24.575	33.6111	61.4167
1800	32.7917	24.8167	33.2778	63.0417
1900	32.2917	25.0583	32.5	65.8333
2000	31.5	25.0333	30.7778	68.75
2100	30.5417	24.8833	29.3333	71.9167
2200	29.7917	24.7167	28.3333	74.2917
2300	28.9583	24.0083	27.5556	74.7083
2400	28.2083	23.275	26.6111	74.5833
2500	27.5833	22.7417	26.4444	75
2600	27.2083	22.7333	26.0556	76.625
2700	26.9167	22.7083	25.5556	77.875
2800	26.4583	22.5167	24.7222	78.9583
2900	26	22.3833	24.2222	80.4167
3000	25.625	22.125	24.3889	81
3100	25.625	22.175	25.5556	81.25
3200	26.3333	22.4417	26.7778	79.1667
3300	27.4167	22.875	28.1111	76.375
3400	28.7083	23.5667	29.2222	73.875
3500	29.625	23.6333	30.1111	70.375
3600	30.4167	23.5917	31.0556	67
3700	31.1667	23.5417	32.1111	64.0833
3800	31.7917	23.25	32.6111	60.7917
3900	32.3333	23.225	32.8333	58.8333
4000	32.5	22.525	33	55.875
4100	32.3333	22.0083	32.5556	54.6667
4200	31.75	21.9083	32.0556	56.1667
4300	31.2917	22.1333	31.1667	58.4167
4400	30.625	21.9833	30.1111	60.125
4500	29.875	22.1917	29	63.625
4600	29.1667	22.45	28.0556	67.25
4700	28.7083	22.425	27.7778	68.9167
4800	28.25	22.375	27.3889	70.5
4900	28.2083	22.5917	27.0556	71.6667
5000	27.8333	22.625	26.7778	73.3333
5100	27.4583	22.4417	26.1111	74.1667
5200	27.0417	22.1167	26.2222	74.5
5300	26.7917	21.6333	26	73.4583
5400	26.5	21.35	26.05	73.5
Phase 2
Time by hr	Room Temp by hr (°C)	Room Dew point by hr (°C)	Weather Station Air temp ny hr	Room Humidity by hr (%rh)
800	23.5417	16.9833	24.0556	66.625
900	25.4167	17.8333	26.5	62.9167
1000	27.5833	18.9167	28.6667	59.3333
1100	29.9167	20.0333	30.3333	55.5
1200	31.5833	20.6833	31.7778	52.5417
1300	32.9167	20.5083	32.7778	48.2083
1400	33.6667	19.7833	33.5	44.25
1500	33.9167	19.8583	34.0556	43.7917
1600	34.4167	19.7	34.2778	42.25
1700	34.1667	18.4833	34.2778	39.6667
1800	33.6667	18.475	33.6667	40.75
1900	32.9167	18.5917	32.3333	42.7917
2000	31.5	18.575	30.3333	46.3333
2100	29.8333	18.55	28.6667	50.8333
2200	28.5	18.45	27.4444	54.5833
2300	27.625	18.3667	26.4444	57.125
2400	26.5	18.3583	25.2778	60.9167
2500	26.1667	18.2417	24.8889	61.75
2600	25.9583	18.3917	24.1667	63.0833
2700	25.5	18.475	24.3889	65.2083
2800	25.0417	18.6333	23.9444	67.6667
2900	24.5	18.8917	23.6111	71.0417
3000	24.5	19.375	23.6667	73.125
3100	24.5417	19.9583	24.8333	75.75
3200	26.0833	20.7333	27.7222	72.6667
3300	27.5417	18.1	28.7778	56.5
3400	28.6667	17.2	29.6111	49.9583
3500	29.5833	16.7833	29.9444	46.2083
3600	30.2917	17.05	30.2778	45.125
3700	29.9583	15.7917	29.7778	42.4167
3800	30.3333	16.0833	29.7222	42.2917
3900	30.3333	17.4833	30.5	46.2917
4000	30.5833	16.5083	29.9444	42.8333
4100	30.5	16.1	30.1667	41.9583
4200	30.4583	16.1417	30.2222	42.1667
4300	29.8333	15.6333	29.3333	42.3333
4400	28.6667	16.3167	27.2778	47.2083
4500	26.625	15.9667	23.2778	52
4600	25.0417	15.1917	22	54.4167
4700	23.9167	15.0833	19.7222	57.75
4800	23.0417	15.025	19.1667	60.6667
4900	22.4167	15.125	18	63.4167
5000	22.375	15.7833	17.2778	66.3333
5100	22.4167	15.9083	16.5	66.6667
5200	22.25	15.9333	15.7778	67.5
5300	21.8333	15.775	15.2222	68.5417
5400	21.5	15.6833	16.8889	69.5417
5500	21.7917	16.6	20.6667	72.3333
5600	22.75	17.8	23.3889	73.5

## Sheet: S1B Table
S1B Table: Respiration rate (RR) and rectal temperature (RT) of sows with day of lactation, parity, day of study, daylight phase, periodic divisions of each day, room housing, time and sine-cosine variables
Sow	LacDay	Trt	Parity	Day	Phase	Time	RR	24hr Time	SAS Time	X1	X2	X3	X4	X5	X6
1	9	H	1	D1	L	06:00:00	80	1	600	1	3.26795e-07	6.5359e-07	-1	-1	-9.80385e-07
1	9	H	1	D1	L	06:30:00	58	1.5	650	0.991445	-0.130526	-0.258818	-0.965926	-0.92388	0.382682
1	9	H	1	D1	L	07:00:00	72	2	700	0.965926	-0.258819	-0.499999	-0.866026	-0.707108	0.707106
1	9	H	1	D1	L	07:30:00	70	2.5	750	0.92388	-0.382683	-0.707106	-0.707107	-0.382685	0.923879
1	9	H	1	D1	L	08:00:00	56	3	800	0.866026	-0.5	-0.866025	-0.500001	-1.30718e-06	1
1	9	H	1	D1	L	08:30:00	64	3.5	850	0.793354	-0.608761	-0.965926	-0.25882	0.382682	0.92388
1	9	H	1	D1	L	09:00:00	68	4	900	0.707107	-0.707106	-1	-9.80385e-07	0.707106	0.707108
1	9	H	1	D1	L	09:30:00	68	4.5	950	0.608762	-0.793353	-0.965926	0.258818	0.923879	0.382685
1	9	H	1	D1	L	10:00:00	68	5	1000	0.5	-0.866025	-0.866026	0.499999	1	1.63397e-06
1	9	H	1	D1	L	10:30:00	72	5.5	1050	0.382684	-0.923879	-0.707108	0.707106	0.92388	-0.382682
1	9	H	1	D1	L	11:00:00	84	6	1100	0.25882	-0.965926	-0.500001	0.866025	0.707108	-0.707106
1	9	H	1	D1	L	11:30:00	78	6.5	1150	0.130527	-0.991445	-0.25882	0.965926	0.382685	-0.923879
1	9	H	1	D1	L	12:00:00	62	7	1200	6.5359e-07	-1	-1.30718e-06	1	1.96077e-06	-1
1	9	H	1	D1	L	12:30:00	100	7.5	1250	-0.130526	-0.991445	0.258818	0.965926	-0.382682	-0.92388
1	9	H	1	D1	L	13:00:00	108	8	1300	-0.258818	-0.965926	0.499999	0.866026	-0.707105	-0.707108
1	9	H	1	D1	L	13:30:00	100	8.5	1350	-0.382683	-0.92388	0.707106	0.707108	-0.923879	-0.382685
1	9	H	1	D1	L	14:00:00	100	9	1400	-0.499999	-0.866026	0.866025	0.500001	-1	-2.28756e-06
1	9	H	1	D1	L	14:30:00	104	9.5	1450	-0.608761	-0.793354	0.965925	0.258821	-0.92388	0.382681
1	9	H	1	D1	L	15:00:00	88	10	1500	-0.707106	-0.707107	1	1.63397e-06	-0.707109	0.707105
1	9	H	1	D1	L	15:30:00	72	10.5	1550	-0.793353	-0.608762	0.965926	-0.258817	-0.382686	0.923879
1	9	H	1	D1	L	16:00:00	100	11	1600	-0.866025	-0.500001	0.866026	-0.499998	-2.61436e-06	1
1	9	H	1	D1	L	16:30:00	56	11.5	1650	-0.923879	-0.382684	0.707108	-0.707106	0.382681	0.923881
1	9	H	1	D1	L	17:00:00	88	12	1700	-0.965926	-0.25882	0.500002	-0.866024	0.707105	0.707109
1	9	H	1	D1	L	17:30:00	76	12.5	1750	-0.991445	-0.130527	0.258821	-0.965925	0.923878	0.382686
1	9	H	1	D1	L	18:00:00	80	13	1800	-1	-9.80385e-07	1.96077e-06	-1	1	2.94115e-06
1	9	H	1	D1	L	18:30:00	80	13.5	1850	-0.991445	0.130525	-0.258817	-0.965926	0.923881	-0.382681
1	9	H	1	D1	L	19:00:00	92	14	1900	-0.965926	0.258818	-0.499998	-0.866026	0.707109	-0.707105
1	9	H	1	D1	L	19:30:00	120	14.5	1950	-0.92388	0.382682	-0.707105	-0.707108	0.382686	-0.923878
1	9	H	1	D1	L	20:00:00	112	15	2000	-0.866026	0.499999	-0.866024	-0.500002	3.26795e-06	-1
1	9	H	1	D1	L	20:30:00	96	15.5	2050	-0.793354	0.608761	-0.965925	-0.258821	-0.38268	-0.923881
1	9	H	1	D1	L	21:00:00	84	16	2100	-0.707108	0.707106	-1	-2.28756e-06	-0.707104	-0.707109
1	9	H	1	D1	L	21:30:00	88	16.5	2150	-0.608762	0.793353	-0.965926	0.258817	-0.923878	-0.382687
1	9	H	1	D1	D	22:00:00	84	17	2200	-0.500001	0.866025	-0.866027	0.499998	-1	-3.59474e-06
1	9	H	1	D1	D	22:30:00	68	17.5	2250	-0.382685	0.923879	-0.707109	0.707105	-0.923881	0.38268
1	9	H	1	D1	D	23:00:00	72	18	2300	-0.25882	0.965926	-0.500002	0.866024	-0.707109	0.707104
1	9	H	1	D1	D	23:30:00	68	18.5	2350	-0.130527	0.991445	-0.258822	0.965925	-0.382687	0.923878
1	10	H	1	D1	D	1900-01-01	32	19	2400	-1.30718e-06	1	-2.61436e-06	1	-3.92154e-06	1
1	10	H	1	D1	D	1900-01-01 00:30:00	28	19.5	2450	0.130525	0.991445	0.258816	0.965927	0.38268	0.923881
1	10	H	1	D1	D	1900-01-01 01:00:00	36	20	2500	0.258818	0.965926	0.499998	0.866027	0.707104	0.70711
1	10	H	1	D1	D	1900-01-01 01:30:00	.	20.5	2550	0.382682	0.92388	0.707105	0.707109	0.923878	0.382687
1	10	H	1	D1	D	1900-01-01 02:00:00	40	21	2600	0.499999	0.866026	0.866024	0.500002	1	4.24833e-06
1	10	H	1	D1	D	1900-01-01 02:30:00	68	21.5	2650	0.60876	0.793354	0.965925	0.258822	0.923881	-0.382679
1	10	H	1	D1	D	1900-01-01 03:00:00	96	22	2700	0.707106	0.707108	1	2.94115e-06	0.70711	-0.707104
1	10	H	1	D1	D	1900-01-01 03:30:00	48	22.5	2750	0.793352	0.608763	0.965927	-0.258816	0.382688	-0.923878
1	10	H	1	D1	D	1900-01-01 04:00:00	60	23	2800	0.866025	0.500001	0.866027	-0.499997	4.57513e-06	-1
1	10	H	1	D1	D	1900-01-01 04:30:00	60	23.5	2850	0.923879	0.382685	0.707109	-0.707105	-0.382679	-0.923881
1	10	H	1	D1	D	1900-01-01 05:00:00	32	24	2900	0.965925	0.258821	0.500003	-0.866024	-0.707103	-0.70711
1	10	H	1	D1	D	1900-01-01 05:30:00	36	24.5	2950	0.991445	0.130528	0.258822	-0.965925	-0.923878	-0.382688
1	10	H	1	D2	L	1900-01-01 06:00:00	36	1	3000	1	1.63397e-06	3.26795e-06	-1	-1	-4.90192e-06
1	10	H	1	D2	L	1900-01-01 06:30:00	40	1.5	3050	0.991445	-0.130525	-0.258816	-0.965927	-0.923881	0.382679
1	10	H	1	D2	L	1900-01-01 07:00:00	54	2	3100	0.965926	-0.258817	-0.499997	-0.866027	-0.70711	0.707103
1	10	H	1	D2	L	1900-01-01 07:30:00	56	2.5	3150	0.92388	-0.382682	-0.707104	-0.707109	-0.382688	0.923878
1	10	H	1	D2	L	1900-01-01 08:00:00	64	3	3200	0.866026	-0.499998	-0.866024	-0.500003	-5.22872e-06	1
1	10	H	1	D2	L	1900-01-01 08:30:00	58	3.5	3250	0.793354	-0.60876	-0.965925	-0.258822	0.382679	0.923882
1	10	H	1	D2	L	1900-01-01 09:00:00	60	4	3300	0.707108	-0.707106	-1	-3.59474e-06	0.707103	0.707111
1	10	H	1	D2	L	1900-01-01 09:30:00	64	4.5	3350	0.608763	-0.793352	-0.965927	0.258816	0.923877	0.382688
1	10	H	1	D2	L	1900-01-01 10:00:00	56	5	3400	0.500002	-0.866024	-0.866027	0.499997	1	5.55551e-06
1	10	H	1	D2	L	1900-01-01 10:30:00	70	5.5	3450	0.382685	-0.923879	-0.707109	0.707104	0.923882	-0.382678
1	10	H	1	D2	L	1900-01-01 11:00:00	62	6	3500	0.258821	-0.965925	-0.500003	0.866023	0.707111	-0.707103
1	10	H	1	D2	L	1900-01-01 11:30:00	76	6.5	3550	0.130528	-0.991445	-0.258823	0.965925	0.382689	-0.923877
1	10	H	1	D2	L	1900-01-01 12:00:00	62	7	3600	1.96077e-06	-1	-3.92154e-06	1	5.88231e-06	-1
1	10	H	1	D2	L	1900-01-01 12:30:00	60	7.5	3650	-0.130524	-0.991445	0.258815	0.965927	-0.382678	-0.923882
1	10	H	1	D2	L	1900-01-01 13:00:00	104	8	3700	-0.258817	-0.965926	0.499997	0.866027	-0.707103	-0.707111
1	10	H	1	D2	L	1900-01-01 13:30:00	56	8.5	3750	-0.382682	-0.92388	0.707104	0.70711	-0.923877	-0.382689
1	10	H	1	D2	L	1900-01-01 14:00:00	48	9	3800	-0.499998	-0.866026	0.866023	0.500004	-1	-6.2091e-06
1	10	H	1	D2	L	1900-01-01 14:30:00	24	9.5	3850	-0.60876	-0.793355	0.965925	0.258823	-0.923882	0.382678
1	10	H	1	D2	L	1900-01-01 15:00:00	88	10	3900	-0.707105	-0.707108	1	4.24833e-06	-0.707111	0.707102
1	10	H	1	D2	L	1900-01-01 15:30:00	72	10.5	3950	-0.793352	-0.608763	0.965927	-0.258815	-0.382689	0.923877
1	10	H	1	D2	L	1900-01-01 16:00:00	36	11	4000	-0.866024	-0.500002	0.866028	-0.499996	-6.5359e-06	1
1	10	H	1	D2	L	1900-01-01 16:30:00	96	11.5	4050	-0.923879	-0.382685	0.70711	-0.707104	0.382677	0.923882
1	10	H	1	D2	L	1900-01-01 17:00:00	60	12	4100	-0.965925	-0.258821	0.500004	-0.866023	0.707102	0.707112
1	10	H	1	D2	L	1900-01-01 17:30:00	44	12.5	4150	-0.991445	-0.130528	0.258823	-0.965925	0.923877	0.38269
1	10	H	1	D2	L	1900-01-01 18:00:00	84	13	4200	-1	-2.28756e-06	4.57513e-06	-1	1	6.86269e-06
1	10	H	1	D2	L	1900-01-01 18:30:00	40	13.5	4250	-0.991445	0.130524	-0.258815	-0.965927	0.923882	-0.382677
1	10	H	1	D2	L	1900-01-01 19:00:00	40	14	4300	-0.965926	0.258817	-0.499996	-0.866028	0.707112	-0.707102
1	10	H	1	D2	L	1900-01-01 19:30:00	52	14.5	4350	-0.92388	0.382681	-0.707103	-0.70711	0.38269	-0.923877
1	10	H	1	D2	L	1900-01-01 20:00:00	64	15	4400	-0.866027	0.499998	-0.866023	-0.500004	7.18949e-06	-1
1	10	H	1	D2	L	1900-01-01 20:30:00	92	15.5	4450	-0.793355	0.60876	-0.965925	-0.258824	-0.382677	-0.923882
1	10	H	1	D2	L	1900-01-01 21:00:00	64	16	4500	-0.707109	0.707105	-1	-4.90192e-06	-0.707102	-0.707112
1	10	H	1	D2	L	1900-01-01 21:30:00	28	16.5	4550	-0.608763	0.793352	-0.965927	0.258814	-0.923877	-0.38269
1	10	H	1	D2	D	1900-01-01 22:00:00	24	17	4600	-0.500002	0.866024	-0.866028	0.499996	-1	-7.51628e-06
1	10	H	1	D2	D	1900-01-01 22:30:00	40	17.5	4650	-0.382686	0.923879	-0.70711	0.707103	-0.923882	0.382676
1	10	H	1	D2	D	1900-01-01 23:00:00	32	18	4700	-0.258822	0.965925	-0.500004	0.866023	-0.707112	0.707101
1	10	H	1	D2	D	1900-01-01 23:30:00	20	18.5	4750	-0.130529	0.991445	-0.258824	0.965924	-0.382691	0.923877
1	11	H	1	D2	D	1900-01-02	52	19	4800	-2.61436e-06	1	-5.22872e-06	1	-7.84308e-06	1
1	11	H	1	D2	D	1900-01-02 00:30:00	24	19.5	4850	0.130524	0.991445	0.258814	0.965927	0.382676	0.923883
1	11	H	1	D2	D	1900-01-02 01:00:00	44	20	4900	0.258816	0.965927	0.499995	0.866028	0.707101	0.707112
1	11	H	1	D2	D	1900-01-02 01:30:00	40	20.5	4950	0.382681	0.923881	0.707103	0.707111	0.923876	0.382691
1	11	H	1	D2	D	1900-01-02 02:00:00	84	21	5000	0.499998	0.866027	0.866023	0.500005	1	8.16987e-06
1	11	H	1	D2	D	1900-01-02 02:30:00	64	21.5	5050	0.608759	0.793355	0.965924	0.258824	0.923883	-0.382676
1	11	H	1	D2	D	1900-01-02 03:00:00	52	22	5100	0.707105	0.707109	1	5.55551e-06	0.707113	-0.707101
1	11	H	1	D2	D	1900-01-02 03:30:00	68	22.5	5150	0.793352	0.608764	0.965927	-0.258814	0.382691	-0.923876
1	11	H	1	D2	D	1900-01-02 04:00:00	48	23	5200	0.866024	0.500002	0.866028	-0.499995	8.49667e-06	-1
1	11	H	1	D2	D	1900-01-02 04:30:00	52	23.5	5250	0.923878	0.382686	0.707111	-0.707103	-0.382676	-0.923883
1	11	H	1	D2	D	1900-01-02 05:00:00	36	24	5300	0.965925	0.258822	0.500005	-0.866023	-0.707101	-0.707113
1	11	H	1	D2	D	1900-01-02 05:30:00	44	24.5	5350	0.991444	0.130529	0.258825	-0.965924	-0.923876	-0.382692
1	11	H	1	D2	L	06:00:00	68	1	5400	1	2.94115e-06	5.88231e-06	-1	-1	-8.82346e-06
2	8	H	0	D1	L	06:00:00	60	1	600	1	3.26795e-07	6.5359e-07	-1	-1	-9.80385e-07
2	8	H	0	D1	L	06:30:00	62	1.5	650	0.991445	-0.130526	-0.258818	-0.965926	-0.92388	0.382682
2	8	H	0	D1	L	07:00:00	64	2	700	0.965926	-0.258819	-0.499999	-0.866026	-0.707108	0.707106
2	8	H	0	D1	L	07:30:00	64	2.5	750	0.92388	-0.382683	-0.707106	-0.707107	-0.382685	0.923879
2	8	H	0	D1	L	08:00:00	56	3	800	0.866026	-0.5	-0.866025	-0.500001	-1.30718e-06	1
2	8	H	0	D1	L	08:30:00	64	3.5	850	0.793354	-0.608761	-0.965926	-0.25882	0.382682	0.92388
2	8	H	0	D1	L	09:00:00	58	4	900	0.707107	-0.707106	-1	-9.80385e-07	0.707106	0.707108
2	8	H	0	D1	L	09:30:00	66	4.5	950	0.608762	-0.793353	-0.965926	0.258818	0.923879	0.382685
2	8	H	0	D1	L	10:00:00	78	5	1000	0.5	-0.866025	-0.866026	0.499999	1	1.63397e-06
2	8	H	0	D1	L	10:30:00	60	5.5	1050	0.382684	-0.923879	-0.707108	0.707106	0.92388	-0.382682
2	8	H	0	D1	L	11:00:00	64	6	1100	0.25882	-0.965926	-0.500001	0.866025	0.707108	-0.707106
2	8	H	0	D1	L	11:30:00	68	6.5	1150	0.130527	-0.991445	-0.25882	0.965926	0.382685	-0.923879
2	8	H	0	D1	L	12:00:00	62	7	1200	6.5359e-07	-1	-1.30718e-06	1	1.96077e-06	-1
2	8	H	0	D1	L	12:30:00	56	7.5	1250	-0.130526	-0.991445	0.258818	0.965926	-0.382682	-0.92388
2	8	H	0	D1	L	13:00:00	128	8	1300	-0.258818	-0.965926	0.499999	0.866026	-0.707105	-0.707108
2	8	H	0	D1	L	13:30:00	128	8.5	1350	-0.382683	-0.92388	0.707106	0.707108	-0.923879	-0.382685
2	8	H	0	D1	L	14:00:00	100	9	1400	-0.499999	-0.866026	0.866025	0.500001	-1	-2.28756e-06
2	8	H	0	D1	L	14:30:00	98	9.5	1450	-0.608761	-0.793354	0.965925	0.258821	-0.92388	0.382681
2	8	H	0	D1	L	15:00:00	108	10	1500	-0.707106	-0.707107	1	1.63397e-06	-0.707109	0.707105
2	8	H	0	D1	L	15:30:00	120	10.5	1550	-0.793353	-0.608762	0.965926	-0.258817	-0.382686	0.923879
2	8	H	0	D1	L	16:00:00	72	11	1600	-0.866025	-0.500001	0.866026	-0.499998	-2.61436e-06	1
2	8	H	0	D1	L	16:30:00	112	11.5	1650	-0.923879	-0.382684	0.707108	-0.707106	0.382681	0.923881
2	8	H	0	D1	L	17:00:00	92	12	1700	-0.965926	-0.25882	0.500002	-0.866024	0.707105	0.707109
2	8	H	0	D1	L	17:30:00	96	12.5	1750	-0.991445	-0.130527	0.258821	-0.965925	0.923878	0.382686
2	8	H	0	D1	L	18:00:00	100	13	1800	-1	-9.80385e-07	1.96077e-06	-1	1	2.94115e-06
2	8	H	0	D1	L	18:30:00	104	13.5	1850	-0.991445	0.130525	-0.258817	-0.965926	0.923881	-0.382681
2	8	H	0	D1	L	19:00:00	100	14	1900	-0.965926	0.258818	-0.499998	-0.866026	0.707109	-0.707105
2	8	H	0	D1	L	19:30:00	100	14.5	1950	-0.92388	0.382682	-0.707105	-0.707108	0.382686	-0.923878
2	8	H	0	D1	L	20:00:00	120	15	2000	-0.866026	0.499999	-0.866024	-0.500002	3.26795e-06	-1
2	8	H	0	D1	L	20:30:00	100	15.5	2050	-0.793354	0.608761	-0.965925	-0.258821	-0.38268	-0.923881
2	8	H	0	D1	L	21:00:00	132	16	2100	-0.707108	0.707106	-1	-2.28756e-06	-0.707104	-0.707109
2	8	H	0	D1	L	21:30:00	72	16.5	2150	-0.608762	0.793353	-0.965926	0.258817	-0.923878	-0.382687
2	8	H	0	D1	D	22:00:00	76	17	2200	-0.500001	0.866025	-0.866027	0.499998	-1	-3.59474e-06
2	8	H	0	D1	D	22:30:00	88	17.5	2250	-0.382685	0.923879	-0.707109	0.707105	-0.923881	0.38268
2	8	H	0	D1	D	23:00:00	92	18	2300	-0.25882	0.965926	-0.500002	0.866024	-0.707109	0.707104
2	8	H	0	D1	D	23:30:00	68	18.5	2350	-0.130527	0.991445	-0.258822	0.965925	-0.382687	0.923878
2	9	H	0	D1	D	1900-01-01	68	19	2400	-1.30718e-06	1	-2.61436e-06	1	-3.92154e-06	1
2	9	H	0	D1	D	1900-01-01 00:30:00	24	19.5	2450	0.130525	0.991445	0.258816	0.965927	0.38268	0.923881
2	9	H	0	D1	D	1900-01-01 01:00:00	52	20	2500	0.258818	0.965926	0.499998	0.866027	0.707104	0.70711
2	9	H	0	D1	D	1900-01-01 01:30:00	24	20.5	2550	0.382682	0.92388	0.707105	0.707109	0.923878	0.382687
2	9	H	0	D1	D	1900-01-01 02:00:00	40	21	2600	0.499999	0.866026	0.866024	0.500002	1	4.24833e-06
2	9	H	0	D1	D	1900-01-01 02:30:00	60	21.5	2650	0.60876	0.793354	0.965925	0.258822	0.923881	-0.382679
2	9	H	0	D1	D	1900-01-01 03:00:00	.	22	2700	0.707106	0.707108	1	2.94115e-06	0.70711	-0.707104
2	9	H	0	D1	D	1900-01-01 03:30:00	32	22.5	2750	0.793352	0.608763	0.965927	-0.258816	0.382688	-0.923878
2	9	H	0	D1	D	1900-01-01 04:00:00	16	23	2800	0.866025	0.500001	0.866027	-0.499997	4.57513e-06	-1
2	9	H	0	D1	D	1900-01-01 04:30:00	12	23.5	2850	0.923879	0.382685	0.707109	-0.707105	-0.382679	-0.923881
2	9	H	0	D1	D	1900-01-01 05:00:00	16	24	2900	0.965925	0.258821	0.500003	-0.866024	-0.707103	-0.70711
2	9	H	0	D1	D	1900-01-01 05:30:00	16	24.5	2950	0.991445	0.130528	0.258822	-0.965925	-0.923878	-0.382688
2	9	H	0	D2	L	1900-01-01 06:00:00	40	1	3000	1	1.63397e-06	3.26795e-06	-1	-1	-4.90192e-06
2	9	H	0	D2	L	1900-01-01 06:30:00	36	1.5	3050	0.991445	-0.130525	-0.258816	-0.965927	-0.923881	0.382679
2	9	H	0	D2	L	1900-01-01 07:00:00	54	2	3100	0.965926	-0.258817	-0.499997	-0.866027	-0.70711	0.707103
2	9	H	0	D2	L	1900-01-01 07:30:00	64	2.5	3150	0.92388	-0.382682	-0.707104	-0.707109	-0.382688	0.923878
2	9	H	0	D2	L	1900-01-01 08:00:00	68	3	3200	0.866026	-0.499998	-0.866024	-0.500003	-5.22872e-06	1
2	9	H	0	D2	L	1900-01-01 08:30:00	68	3.5	3250	0.793354	-0.60876	-0.965925	-0.258822	0.382679	0.923882
2	9	H	0	D2	L	1900-01-01 09:00:00	54	4	3300	0.707108	-0.707106	-1	-3.59474e-06	0.707103	0.707111
2	9	H	0	D2	L	1900-01-01 09:30:00	56	4.5	3350	0.608763	-0.793352	-0.965927	0.258816	0.923877	0.382688
2	9	H	0	D2	L	1900-01-01 10:00:00	60	5	3400	0.500002	-0.866024	-0.866027	0.499997	1	5.55551e-06
2	9	H	0	D2	L	1900-01-01 10:30:00	64	5.5	3450	0.382685	-0.923879	-0.707109	0.707104	0.923882	-0.382678
2	9	H	0	D2	L	1900-01-01 11:00:00	64	6	3500	0.258821	-0.965925	-0.500003	0.866023	0.707111	-0.707103
2	9	H	0	D2	L	1900-01-01 11:30:00	64	6.5	3550	0.130528	-0.991445	-0.258823	0.965925	0.382689	-0.923877
2	9	H	0	D2	L	1900-01-01 12:00:00	76	7	3600	1.96077e-06	-1	-3.92154e-06	1	5.88231e-06	-1
2	9	H	0	D2	L	1900-01-01 12:30:00	60	7.5	3650	-0.130524	-0.991445	0.258815	0.965927	-0.382678	-0.923882
2	9	H	0	D2	L	1900-01-01 13:00:00	84	8	3700	-0.258817	-0.965926	0.499997	0.866027	-0.707103	-0.707111
2	9	H	0	D2	L	1900-01-01 13:30:00	100	8.5	3750	-0.382682	-0.92388	0.707104	0.70711	-0.923877	-0.382689
2	9	H	0	D2	L	1900-01-01 14:00:00	100	9	3800	-0.499998	-0.866026	0.866023	0.500004	-1	-6.2091e-06
2	9	H	0	D2	L	1900-01-01 14:30:00	96	9.5	3850	-0.60876	-0.793355	0.965925	0.258823	-0.923882	0.382678
2	9	H	0	D2	L	1900-01-01 15:00:00	112	10	3900	-0.707105	-0.707108	1	4.24833e-06	-0.707111	0.707102
2	9	H	0	D2	L	1900-01-01 15:30:00	108	10.5	3950	-0.793352	-0.608763	0.965927	-0.258815	-0.382689	0.923877
2	9	H	0	D2	L	1900-01-01 16:00:00	120	11	4000	-0.866024	-0.500002	0.866028	-0.499996	-6.5359e-06	1
2	9	H	0	D2	L	1900-01-01 16:30:00	100	11.5	4050	-0.923879	-0.382685	0.70711	-0.707104	0.382677	0.923882
2	9	H	0	D2	L	1900-01-01 17:00:00	76	12	4100	-0.965925	-0.258821	0.500004	-0.866023	0.707102	0.707112
2	9	H	0	D2	L	1900-01-01 17:30:00	80	12.5	4150	-0.991445	-0.130528	0.258823	-0.965925	0.923877	0.38269
2	9	H	0	D2	L	1900-01-01 18:00:00	60	13	4200	-1	-2.28756e-06	4.57513e-06	-1	1	6.86269e-06
2	9	H	0	D2	L	1900-01-01 18:30:00	40	13.5	4250	-0.991445	0.130524	-0.258815	-0.965927	0.923882	-0.382677
2	9	H	0	D2	L	1900-01-01 19:00:00	36	14	4300	-0.965926	0.258817	-0.499996	-0.866028	0.707112	-0.707102
2	9	H	0	D2	L	1900-01-01 19:30:00	16	14.5	4350	-0.92388	0.382681	-0.707103	-0.70711	0.38269	-0.923877
2	9	H	0	D2	L	1900-01-01 20:00:00	56	15	4400	-0.866027	0.499998	-0.866023	-0.500004	7.18949e-06	-1
2	9	H	0	D2	L	1900-01-01 20:30:00	112	15.5	4450	-0.793355	0.60876	-0.965925	-0.258824	-0.382677	-0.923882
2	9	H	0	D2	L	1900-01-01 21:00:00	24	16	4500	-0.707109	0.707105	-1	-4.90192e-06	-0.707102	-0.707112
2	9	H	0	D2	L	1900-01-01 21:30:00	28	16.5	4550	-0.608763	0.793352	-0.965927	0.258814	-0.923877	-0.38269
2	9	H	0	D2	D	1900-01-01 22:00:00	20	17	4600	-0.500002	0.866024	-0.866028	0.499996	-1	-7.51628e-06
2	9	H	0	D2	D	1900-01-01 22:30:00	.	17.5	4650	-0.382686	0.923879	-0.70711	0.707103	-0.923882	0.382676
2	9	H	0	D2	D	1900-01-01 23:00:00	16	18	4700	-0.258822	0.965925	-0.500004	0.866023	-0.707112	0.707101
2	9	H	0	D2	D	1900-01-01 23:30:00	32	18.5	4750	-0.130529	0.991445	-0.258824	0.965924	-0.382691	0.923877
2	10	H	0	D2	D	1900-01-02	60	19	4800	-2.61436e-06	1	-5.22872e-06	1	-7.84308e-06	1
2	10	H	0	D2	D	1900-01-02 00:30:00	48	19.5	4850	0.130524	0.991445	0.258814	0.965927	0.382676	0.923883
2	10	H	0	D2	D	1900-01-02 01:00:00	56	20	4900	0.258816	0.965927	0.499995	0.866028	0.707101	0.707112
2	10	H	0	D2	D	1900-01-02 01:30:00	12	20.5	4950	0.382681	0.923881	0.707103	0.707111	0.923876	0.382691
2	10	H	0	D2	D	1900-01-02 02:00:00	60	21	5000	0.499998	0.866027	0.866023	0.500005	1	8.16987e-06
2	10	H	0	D2	D	1900-01-02 02:30:00	32	21.5	5050	0.608759	0.793355	0.965924	0.258824	0.923883	-0.382676
2	10	H	0	D2	D	1900-01-02 03:00:00	28	22	5100	0.707105	0.707109	1	5.55551e-06	0.707113	-0.707101
2	10	H	0	D2	D	1900-01-02 03:30:00	24	22.5	5150	0.793352	0.608764	0.965927	-0.258814	0.382691	-0.923876
2	10	H	0	D2	D	1900-01-02 04:00:00	40	23	5200	0.866024	0.500002	0.866028	-0.499995	8.49667e-06	-1
2	10	H	0	D2	D	1900-01-02 04:30:00	20	23.5	5250	0.923878	0.382686	0.707111	-0.707103	-0.382676	-0.923883
2	10	H	0	D2	D	1900-01-02 05:00:00	32	24	5300	0.965925	0.258822	0.500005	-0.866023	-0.707101	-0.707113
2	10	H	0	D2	D	1900-01-02 05:30:00	24	24.5	5350	0.991444	0.130529	0.258825	-0.965924	-0.923876	-0.382692
2	10	H	0	D2	L	06:00:00	44	1	5400	1	2.94115e-06	5.88231e-06	-1	-1	-8.82346e-06
3	7	H	1	D1	L	06:00:00	56	1	600	1	3.26795e-07	6.5359e-07	-1	-1	-9.80385e-07
3	7	H	1	D1	L	06:30:00	66	1.5	650	0.991445	-0.130526	-0.258818	-0.965926	-0.92388	0.382682
3	7	H	1	D1	L	07:00:00	70	2	700	0.965926	-0.258819	-0.499999	-0.866026	-0.707108	0.707106
3	7	H	1	D1	L	07:30:00	48	2.5	750	0.92388	-0.382683	-0.707106	-0.707107	-0.382685	0.923879
3	7	H	1	D1	L	08:00:00	64	3	800	0.866026	-0.5	-0.866025	-0.500001	-1.30718e-06	1
3	7	H	1	D1	L	08:30:00	58	3.5	850	0.793354	-0.608761	-0.965926	-0.25882	0.382682	0.92388
3	7	H	1	D1	L	09:00:00	66	4	900	0.707107	-0.707106	-1	-9.80385e-07	0.707106	0.707108
3	7	H	1	D1	L	09:30:00	64	4.5	950	0.608762	-0.793353	-0.965926	0.258818	0.923879	0.382685
3	7	H	1	D1	L	10:00:00	72	5	1000	0.5	-0.866025	-0.866026	0.499999	1	1.63397e-06
3	7	H	1	D1	L	10:30:00	62	5.5	1050	0.382684	-0.923879	-0.707108	0.707106	0.92388	-0.382682
3	7	H	1	D1	L	11:00:00	72	6	1100	0.25882	-0.965926	-0.500001	0.866025	0.707108	-0.707106
3	7	H	1	D1	L	11:30:00	64	6.5	1150	0.130527	-0.991445	-0.25882	0.965926	0.382685	-0.923879
3	7	H	1	D1	L	12:00:00	96	7	1200	6.5359e-07	-1	-1.30718e-06	1	1.96077e-06	-1
3	7	H	1	D1	L	12:30:00	196	7.5	1250	-0.130526	-0.991445	0.258818	0.965926	-0.382682	-0.92388
3	7	H	1	D1	L	13:00:00	44	8	1300	-0.258818	-0.965926	0.499999	0.866026	-0.707105	-0.707108
3	7	H	1	D1	L	13:30:00	112	8.5	1350	-0.382683	-0.92388	0.707106	0.707108	-0.923879	-0.382685
3	7	H	1	D1	L	14:00:00	108	9	1400	-0.499999	-0.866026	0.866025	0.500001	-1	-2.28756e-06
3	7	H	1	D1	L	14:30:00	120	9.5	1450	-0.608761	-0.793354	0.965925	0.258821	-0.92388	0.382681
3	7	H	1	D1	L	15:00:00	156	10	1500	-0.707106	-0.707107	1	1.63397e-06	-0.707109	0.707105
3	7	H	1	D1	L	15:30:00	112	10.5	1550	-0.793353	-0.608762	0.965926	-0.258817	-0.382686	0.923879
3	7	H	1	D1	L	16:00:00	120	11	1600	-0.866025	-0.500001	0.866026	-0.499998	-2.61436e-06	1
3	7	H	1	D1	L	16:30:00	148	11.5	1650	-0.923879	-0.382684	0.707108	-0.707106	0.382681	0.923881
3	7	H	1	D1	L	17:00:00	148	12	1700	-0.965926	-0.25882	0.500002	-0.866024	0.707105	0.707109
3	7	H	1	D1	L	17:30:00	136	12.5	1750	-0.991445	-0.130527	0.258821	-0.965925	0.923878	0.382686
3	7	H	1	D1	L	18:00:00	160	13	1800	-1	-9.80385e-07	1.96077e-06	-1	1	2.94115e-06
3	7	H	1	D1	L	18:30:00	160	13.5	1850	-0.991445	0.130525	-0.258817	-0.965926	0.923881	-0.382681
3	7	H	1	D1	L	19:00:00	144	14	1900	-0.965926	0.258818	-0.499998	-0.866026	0.707109	-0.707105
3	7	H	1	D1	L	19:30:00	160	14.5	1950	-0.92388	0.382682	-0.707105	-0.707108	0.382686	-0.923878
3	7	H	1	D1	L	20:00:00	88	15	2000	-0.866026	0.499999	-0.866024	-0.500002	3.26795e-06	-1
3	7	H	1	D1	L	20:30:00	100	15.5	2050	-0.793354	0.608761	-0.965925	-0.258821	-0.38268	-0.923881
3	7	H	1	D1	L	21:00:00	116	16	2100	-0.707108	0.707106	-1	-2.28756e-06	-0.707104	-0.707109
3	7	H	1	D1	L	21:30:00	144	16.5	2150	-0.608762	0.793353	-0.965926	0.258817	-0.923878	-0.382687
3	7	H	1	D1	D	22:00:00	40	17	2200	-0.500001	0.866025	-0.866027	0.499998	-1	-3.59474e-06
3	7	H	1	D1	D	22:30:00	88	17.5	2250	-0.382685	0.923879	-0.707109	0.707105	-0.923881	0.38268
3	7	H	1	D1	D	23:00:00	112	18	2300	-0.25882	0.965926	-0.500002	0.866024	-0.707109	0.707104
3	7	H	1	D1	D	23:30:00	132	18.5	2350	-0.130527	0.991445	-0.258822	0.965925	-0.382687	0.923878
3	8	H	1	D1	D	1900-01-01	116	19	2400	-1.30718e-06	1	-2.61436e-06	1	-3.92154e-06	1
3	8	H	1	D1	D	1900-01-01 00:30:00	128	19.5	2450	0.130525	0.991445	0.258816	0.965927	0.38268	0.923881
3	8	H	1	D1	D	1900-01-01 01:00:00	128	20	2500	0.258818	0.965926	0.499998	0.866027	0.707104	0.70711
3	8	H	1	D1	D	1900-01-01 01:30:00	112	20.5	2550	0.382682	0.92388	0.707105	0.707109	0.923878	0.382687
3	8	H	1	D1	D	1900-01-01 02:00:00	112	21	2600	0.499999	0.866026	0.866024	0.500002	1	4.24833e-06
3	8	H	1	D1	D	1900-01-01 02:30:00	32	21.5	2650	0.60876	0.793354	0.965925	0.258822	0.923881	-0.382679
3	8	H	1	D1	D	1900-01-01 03:00:00	84	22	2700	0.707106	0.707108	1	2.94115e-06	0.70711	-0.707104
3	8	H	1	D1	D	1900-01-01 03:30:00	.	22.5	2750	0.793352	0.608763	0.965927	-0.258816	0.382688	-0.923878
3	8	H	1	D1	D	1900-01-01 04:00:00	20	23	2800	0.866025	0.500001	0.866027	-0.499997	4.57513e-06	-1
3	8	H	1	D1	D	1900-01-01 04:30:00	.	23.5	2850	0.923879	0.382685	0.707109	-0.707105	-0.382679	-0.923881
3	8	H	1	D1	D	1900-01-01 05:00:00	96	24	2900	0.965925	0.258821	0.500003	-0.866024	-0.707103	-0.70711
3	8	H	1	D1	D	1900-01-01 05:30:00	52	24.5	2950	0.991445	0.130528	0.258822	-0.965925	-0.923878	-0.382688
3	8	H	1	D2	L	1900-01-01 06:00:00	50	1	3000	1	1.63397e-06	3.26795e-06	-1	-1	-4.90192e-06
3	8	H	1	D2	L	1900-01-01 06:30:00	52	1.5	3050	0.991445	-0.130525	-0.258816	-0.965927	-0.923881	0.382679
3	8	H	1	D2	L	1900-01-01 07:00:00	64	2	3100	0.965926	-0.258817	-0.499997	-0.866027	-0.70711	0.707103
3	8	H	1	D2	L	1900-01-01 07:30:00	60	2.5	3150	0.92388	-0.382682	-0.707104	-0.707109	-0.382688	0.923878
3	8	H	1	D2	L	1900-01-01 08:00:00	60	3	3200	0.866026	-0.499998	-0.866024	-0.500003	-5.22872e-06	1
3	8	H	1	D2	L	1900-01-01 08:30:00	58	3.5	3250	0.793354	-0.60876	-0.965925	-0.258822	0.382679	0.923882
3	8	H	1	D2	L	1900-01-01 09:00:00	64	4	3300	0.707108	-0.707106	-1	-3.59474e-06	0.707103	0.707111
3	8	H	1	D2	L	1900-01-01 09:30:00	58	4.5	3350	0.608763	-0.793352	-0.965927	0.258816	0.923877	0.382688
3	8	H	1	D2	L	1900-01-01 10:00:00	92	5	3400	0.500002	-0.866024	-0.866027	0.499997	1	5.55551e-06
3	8	H	1	D2	L	1900-01-01 10:30:00	92	5.5	3450	0.382685	-0.923879	-0.707109	0.707104	0.923882	-0.382678
3	8	H	1	D2	L	1900-01-01 11:00:00	94	6	3500	0.258821	-0.965925	-0.500003	0.866023	0.707111	-0.707103
3	8	H	1	D2	L	1900-01-01 11:30:00	96	6.5	3550	0.130528	-0.991445	-0.258823	0.965925	0.382689	-0.923877
3	8	H	1	D2	L	1900-01-01 12:00:00	98	7	3600	1.96077e-06	-1	-3.92154e-06	1	5.88231e-06	-1
3	8	H	1	D2	L	1900-01-01 12:30:00	140	7.5	3650	-0.130524	-0.991445	0.258815	0.965927	-0.382678	-0.923882
3	8	H	1	D2	L	1900-01-01 13:00:00	120	8	3700	-0.258817	-0.965926	0.499997	0.866027	-0.707103	-0.707111
3	8	H	1	D2	L	1900-01-01 13:30:00	112	8.5	3750	-0.382682	-0.92388	0.707104	0.70711	-0.923877	-0.382689
3	8	H	1	D2	L	1900-01-01 14:00:00	104	9	3800	-0.499998	-0.866026	0.866023	0.500004	-1	-6.2091e-06
3	8	H	1	D2	L	1900-01-01 14:30:00	124	9.5	3850	-0.60876	-0.793355	0.965925	0.258823	-0.923882	0.382678
3	8	H	1	D2	L	1900-01-01 15:00:00	120	10	3900	-0.707105	-0.707108	1	4.24833e-06	-0.707111	0.707102
3	8	H	1	D2	L	1900-01-01 15:30:00	152	10.5	3950	-0.793352	-0.608763	0.965927	-0.258815	-0.382689	0.923877
3	8	H	1	D2	L	1900-01-01 16:00:00	128	11	4000	-0.866024	-0.500002	0.866028	-0.499996	-6.5359e-06	1
3	8	H	1	D2	L	1900-01-01 16:30:00	132	11.5	4050	-0.923879	-0.382685	0.70711	-0.707104	0.382677	0.923882
3	8	H	1	D2	L	1900-01-01 17:00:00	52	12	4100	-0.965925	-0.258821	0.500004	-0.866023	0.707102	0.707112
3	8	H	1	D2	L	1900-01-01 17:30:00	108	12.5	4150	-0.991445	-0.130528	0.258823	-0.965925	0.923877	0.38269
3	8	H	1	D2	L	1900-01-01 18:00:00	132	13	4200	-1	-2.28756e-06	4.57513e-06	-1	1	6.86269e-06
3	8	H	1	D2	L	1900-01-01 18:30:00	124	13.5	4250	-0.991445	0.130524	-0.258815	-0.965927	0.923882	-0.382677
3	8	H	1	D2	L	1900-01-01 19:00:00	132	14	4300	-0.965926	0.258817	-0.499996	-0.866028	0.707112	-0.707102
3	8	H	1	D2	L	1900-01-01 19:30:00	112	14.5	4350	-0.92388	0.382681	-0.707103	-0.70711	0.38269	-0.923877
3	8	H	1	D2	L	1900-01-01 20:00:00	108	15	4400	-0.866027	0.499998	-0.866023	-0.500004	7.18949e-06	-1
3	8	H	1	D2	L	1900-01-01 20:30:00	112	15.5	4450	-0.793355	0.60876	-0.965925	-0.258824	-0.382677	-0.923882
3	8	H	1	D2	L	1900-01-01 21:00:00	132	16	4500	-0.707109	0.707105	-1	-4.90192e-06	-0.707102	-0.707112
3	8	H	1	D2	L	1900-01-01 21:30:00	124	16.5	4550	-0.608763	0.793352	-0.965927	0.258814	-0.923877	-0.38269
3	8	H	1	D2	D	1900-01-01 22:00:00	100	17	4600	-0.500002	0.866024	-0.866028	0.499996	-1	-7.51628e-06
3	8	H	1	D2	D	1900-01-01 22:30:00	84	17.5	4650	-0.382686	0.923879	-0.70711	0.707103	-0.923882	0.382676
3	8	H	1	D2	D	1900-01-01 23:00:00	60	18	4700	-0.258822	0.965925	-0.500004	0.866023	-0.707112	0.707101
3	8	H	1	D2	D	1900-01-01 23:30:00	64	18.5	4750	-0.130529	0.991445	-0.258824	0.965924	-0.382691	0.923877
3	9	H	1	D2	D	1900-01-02	60	19	4800	-2.61436e-06	1	-5.22872e-06	1	-7.84308e-06	1
3	9	H	1	D2	D	1900-01-02 00:30:00	20	19.5	4850	0.130524	0.991445	0.258814	0.965927	0.382676	0.923883
3	9	H	1	D2	D	1900-01-02 01:00:00	68	20	4900	0.258816	0.965927	0.499995	0.866028	0.707101	0.707112
3	9	H	1	D2	D	1900-01-02 01:30:00	56	20.5	4950	0.382681	0.923881	0.707103	0.707111	0.923876	0.382691
3	9	H	1	D2	D	1900-01-02 02:00:00	52	21	5000	0.499998	0.866027	0.866023	0.500005	1	8.16987e-06
3	9	H	1	D2	D	1900-01-02 02:30:00	20	21.5	5050	0.608759	0.793355	0.965924	0.258824	0.923883	-0.382676
3	9	H	1	D2	D	1900-01-02 03:00:00	24	22	5100	0.707105	0.707109	1	5.55551e-06	0.707113	-0.707101
3	9	H	1	D2	D	1900-01-02 03:30:00	44	22.5	5150	0.793352	0.608764	0.965927	-0.258814	0.382691	-0.923876
3	9	H	1	D2	D	1900-01-02 04:00:00	20	23	5200	0.866024	0.500002	0.866028	-0.499995	8.49667e-06	-1
3	9	H	1	D2	D	1900-01-02 04:30:00	20	23.5	5250	0.923878	0.382686	0.707111	-0.707103	-0.382676	-0.923883
3	9	H	1	D2	D	1900-01-02 05:00:00	20	24	5300	0.965925	0.258822	0.500005	-0.866023	-0.707101	-0.707113
3	9	H	1	D2	D	1900-01-02 05:30:00	16	24.5	5350	0.991444	0.130529	0.258825	-0.965924	-0.923876	-0.382692
3	9	H	1	D2	L	06:00:00	48	1	5400	1	2.94115e-06	5.88231e-06	-1	-1	-8.82346e-06
5	6	H	0	D1	L	06:00:00	80	1	600	1	3.26795e-07	6.5359e-07	-1	-1	-9.80385e-07
5	6	H	0	D1	L	06:30:00	68	1.5	650	0.991445	-0.130526	-0.258818	-0.965926	-0.92388	0.382682
5	6	H	0	D1	L	07:00:00	82	2	700	0.965926	-0.258819	-0.499999	-0.866026	-0.707108	0.707106
5	6	H	0	D1	L	07:30:00	68	2.5	750	0.92388	-0.382683	-0.707106	-0.707107	-0.382685	0.923879
5	6	H	0	D1	L	08:00:00	68	3	800	0.866026	-0.5	-0.866025	-0.500001	-1.30718e-06	1
5	6	H	0	D1	L	08:30:00	78	3.5	850	0.793354	-0.608761	-0.965926	-0.25882	0.382682	0.92388
5	6	H	0	D1	L	09:00:00	82	4	900	0.707107	-0.707106	-1	-9.80385e-07	0.707106	0.707108
5	6	H	0	D1	L	09:30:00	64	4.5	950	0.608762	-0.793353	-0.965926	0.258818	0.923879	0.382685
5	6	H	0	D1	L	10:00:00	84	5	1000	0.5	-0.866025	-0.866026	0.499999	1	1.63397e-06
5	6	H	0	D1	L	10:30:00	74	5.5	1050	0.382684	-0.923879	-0.707108	0.707106	0.92388	-0.382682
5	6	H	0	D1	L	11:00:00	68	6	1100	0.25882	-0.965926	-0.500001	0.866025	0.707108	-0.707106
5	6	H	0	D1	L	11:30:00	74	6.5	1150	0.130527	-0.991445	-0.25882	0.965926	0.382685	-0.923879
5	6	H	0	D1	L	12:00:00	68	7	1200	6.5359e-07	-1	-1.30718e-06	1	1.96077e-06	-1
5	6	H	0	D1	L	12:30:00	44	7.5	1250	-0.130526	-0.991445	0.258818	0.965926	-0.382682	-0.92388
5	6	H	0	D1	L	13:00:00	88	8	1300	-0.258818	-0.965926	0.499999	0.866026	-0.707105	-0.707108
5	6	H	0	D1	L	13:30:00	28	8.5	1350	-0.382683	-0.92388	0.707106	0.707108	-0.923879	-0.382685
5	6	H	0	D1	L	14:00:00	60	9	1400	-0.499999	-0.866026	0.866025	0.500001	-1	-2.28756e-06
5	6	H	0	D1	L	14:30:00	112	9.5	1450	-0.608761	-0.793354	0.965925	0.258821	-0.92388	0.382681
5	6	H	0	D1	L	15:00:00	88	10	1500	-0.707106	-0.707107	1	1.63397e-06	-0.707109	0.707105
5	6	H	0	D1	L	15:30:00	32	10.5	1550	-0.793353	-0.608762	0.965926	-0.258817	-0.382686	0.923879
5	6	H	0	D1	L	16:00:00	76	11	1600	-0.866025	-0.500001	0.866026	-0.499998	-2.61436e-06	1
5	6	H	0	D1	L	16:30:00	88	11.5	1650	-0.923879	-0.382684	0.707108	-0.707106	0.382681	0.923881
5	6	H	0	D1	L	17:00:00	64	12	1700	-0.965926	-0.25882	0.500002	-0.866024	0.707105	0.707109
5	6	H	0	D1	L	17:30:00	60	12.5	1750	-0.991445	-0.130527	0.258821	-0.965925	0.923878	0.382686
5	6	H	0	D1	L	18:00:00	124	13	1800	-1	-9.80385e-07	1.96077e-06	-1	1	2.94115e-06
5	6	H	0	D1	L	18:30:00	148	13.5	1850	-0.991445	0.130525	-0.258817	-0.965926	0.923881	-0.382681
5	6	H	0	D1	L	19:00:00	84	14	1900	-0.965926	0.258818	-0.499998	-0.866026	0.707109	-0.707105
5	6	H	0	D1	L	19:30:00	104	14.5	1950	-0.92388	0.382682	-0.707105	-0.707108	0.382686	-0.923878
5	6	H	0	D1	L	20:00:00	120	15	2000	-0.866026	0.499999	-0.866024	-0.500002	3.26795e-06	-1
5	6	H	0	D1	L	20:30:00	120	15.5	2050	-0.793354	0.608761	-0.965925	-0.258821	-0.38268	-0.923881
5	6	H	0	D1	L	21:00:00	108	16	2100	-0.707108	0.707106	-1	-2.28756e-06	-0.707104	-0.707109
5	6	H	0	D1	L	21:30:00	80	16.5	2150	-0.608762	0.793353	-0.965926	0.258817	-0.923878	-0.382687
5	6	H	0	D1	D	22:00:00	108	17	2200	-0.500001	0.866025	-0.866027	0.499998	-1	-3.59474e-06
5	6	H	0	D1	D	22:30:00	112	17.5	2250	-0.382685	0.923879	-0.707109	0.707105	-0.923881	0.38268
5	6	H	0	D1	D	23:00:00	64	18	2300	-0.25882	0.965926	-0.500002	0.866024	-0.707109	0.707104
5	6	H	0	D1	D	23:30:00	76	18.5	2350	-0.130527	0.991445	-0.258822	0.965925	-0.382687	0.923878
5	7	H	0	D1	D	1900-01-01	64	19	2400	-1.30718e-06	1	-2.61436e-06	1	-3.92154e-06	1
5	7	H	0	D1	D	1900-01-01 00:30:00	.	19.5	2450	0.130525	0.991445	0.258816	0.965927	0.38268	0.923881
5	7	H	0	D1	D	1900-01-01 01:00:00	76	20	2500	0.258818	0.965926	0.499998	0.866027	0.707104	0.70711
5	7	H	0	D1	D	1900-01-01 01:30:00	52	20.5	2550	0.382682	0.92388	0.707105	0.707109	0.923878	0.382687
5	7	H	0	D1	D	1900-01-01 02:00:00	88	21	2600	0.499999	0.866026	0.866024	0.500002	1	4.24833e-06
5	7	H	0	D1	D	1900-01-01 02:30:00	44	21.5	2650	0.60876	0.793354	0.965925	0.258822	0.923881	-0.382679
5	7	H	0	D1	D	1900-01-01 03:00:00	24	22	2700	0.707106	0.707108	1	2.94115e-06	0.70711	-0.707104
5	7	H	0	D1	D	1900-01-01 03:30:00	24	22.5	2750	0.793352	0.608763	0.965927	-0.258816	0.382688	-0.923878
5	7	H	0	D1	D	1900-01-01 04:00:00	.	23	2800	0.866025	0.500001	0.866027	-0.499997	4.57513e-06	-1
5	7	H	0	D1	D	1900-01-01 04:30:00	.	23.5	2850	0.923879	0.382685	0.707109	-0.707105	-0.382679	-0.923881
5	7	H	0	D1	D	1900-01-01 05:00:00	.	24	2900	0.965925	0.258821	0.500003	-0.866024	-0.707103	-0.70711
5	7	H	0	D1	D	1900-01-01 05:30:00	.	24.5	2950	0.991445	0.130528	0.258822	-0.965925	-0.923878	-0.382688
5	7	H	0	D2	L	1900-01-01 06:00:00	42	1	3000	1	1.63397e-06	3.26795e-06	-1	-1	-4.90192e-06
5	7	H	0	D2	L	1900-01-01 06:30:00	48	1.5	3050	0.991445	-0.130525	-0.258816	-0.965927	-0.923881	0.382679
5	7	H	0	D2	L	1900-01-01 07:00:00	48	2	3100	0.965926	-0.258817	-0.499997	-0.866027	-0.70711	0.707103
5	7	H	0	D2	L	1900-01-01 07:30:00	42	2.5	3150	0.92388	-0.382682	-0.707104	-0.707109	-0.382688	0.923878
5	7	H	0	D2	L	1900-01-01 08:00:00	56	3	3200	0.866026	-0.499998	-0.866024	-0.500003	-5.22872e-06	1
5	7	H	0	D2	L	1900-01-01 08:30:00	74	3.5	3250	0.793354	-0.60876	-0.965925	-0.258822	0.382679	0.923882
5	7	H	0	D2	L	1900-01-01 09:00:00	54	4	3300	0.707108	-0.707106	-1	-3.59474e-06	0.707103	0.707111
5	7	H	0	D2	L	1900-01-01 09:30:00	56	4.5	3350	0.608763	-0.793352	-0.965927	0.258816	0.923877	0.382688
5	7	H	0	D2	L	1900-01-01 10:00:00	60	5	3400	0.500002	-0.866024	-0.866027	0.499997	1	5.55551e-06
5	7	H	0	D2	L	1900-01-01 10:30:00	72	5.5	3450	0.382685	-0.923879	-0.707109	0.707104	0.923882	-0.382678
5	7	H	0	D2	L	1900-01-01 11:00:00	84	6	3500	0.258821	-0.965925	-0.500003	0.866023	0.707111	-0.707103
5	7	H	0	D2	L	1900-01-01 11:30:00	78	6.5	3550	0.130528	-0.991445	-0.258823	0.965925	0.382689	-0.923877
5	7	H	0	D2	L	1900-01-01 12:00:00	74	7	3600	1.96077e-06	-1	-3.92154e-06	1	5.88231e-06	-1
5	7	H	0	D2	L	1900-01-01 12:30:00	44	7.5	3650	-0.130524	-0.991445	0.258815	0.965927	-0.382678	-0.923882
5	7	H	0	D2	L	1900-01-01 13:00:00	68	8	3700	-0.258817	-0.965926	0.499997	0.866027	-0.707103	-0.707111
5	7	H	0	D2	L	1900-01-01 13:30:00	68	8.5	3750	-0.382682	-0.92388	0.707104	0.70711	-0.923877	-0.382689
5	7	H	0	D2	L	1900-01-01 14:00:00	96	9	3800	-0.499998	-0.866026	0.866023	0.500004	-1	-6.2091e-06
5	7	H	0	D2	L	1900-01-01 14:30:00	56	9.5	3850	-0.60876	-0.793355	0.965925	0.258823	-0.923882	0.382678
5	7	H	0	D2	L	1900-01-01 15:00:00	88	10	3900	-0.707105	-0.707108	1	4.24833e-06	-0.707111	0.707102
5	7	H	0	D2	L	1900-01-01 15:30:00	100	10.5	3950	-0.793352	-0.608763	0.965927	-0.258815	-0.382689	0.923877
5	7	H	0	D2	L	1900-01-01 16:00:00	92	11	4000	-0.866024	-0.500002	0.866028	-0.499996	-6.5359e-06	1
5	7	H	0	D2	L	1900-01-01 16:30:00	100	11.5	4050	-0.923879	-0.382685	0.70711	-0.707104	0.382677	0.923882
5	7	H	0	D2	L	1900-01-01 17:00:00	128	12	4100	-0.965925	-0.258821	0.500004	-0.866023	0.707102	0.707112
5	7	H	0	D2	L	1900-01-01 17:30:00	100	12.5	4150	-0.991445	-0.130528	0.258823	-0.965925	0.923877	0.38269
5	7	H	0	D2	L	1900-01-01 18:00:00	88	13	4200	-1	-2.28756e-06	4.57513e-06	-1	1	6.86269e-06
5	7	H	0	D2	L	1900-01-01 18:30:00	80	13.5	4250	-0.991445	0.130524	-0.258815	-0.965927	0.923882	-0.382677
5	7	H	0	D2	L	1900-01-01 19:00:00	40	14	4300	-0.965926	0.258817	-0.499996	-0.866028	0.707112	-0.707102
5	7	H	0	D2	L	1900-01-01 19:30:00	112	14.5	4350	-0.92388	0.382681	-0.707103	-0.70711	0.38269	-0.923877
5	7	H	0	D2	L	1900-01-01 20:00:00	92	15	4400	-0.866027	0.499998	-0.866023	-0.500004	7.18949e-06	-1
5	7	H	0	D2	L	1900-01-01 20:30:00	124	15.5	4450	-0.793355	0.60876	-0.965925	-0.258824	-0.382677	-0.923882
5	7	H	0	D2	L	1900-01-01 21:00:00	124	16	4500	-0.707109	0.707105	-1	-4.90192e-06	-0.707102	-0.707112
5	7	H	0	D2	L	1900-01-01 21:30:00	48	16.5	4550	-0.608763	0.793352	-0.965927	0.258814	-0.923877	-0.38269
5	7	H	0	D2	D	1900-01-01 22:00:00	72	17	4600	-0.500002	0.866024	-0.866028	0.499996	-1	-7.51628e-06
5	7	H	0	D2	D	1900-01-01 22:30:00	80	17.5	4650	-0.382686	0.923879	-0.70711	0.707103	-0.923882	0.382676
5	7	H	0	D2	D	1900-01-01 23:00:00	100	18	4700	-0.258822	0.965925	-0.500004	0.866023	-0.707112	0.707101
5	7	H	0	D2	D	1900-01-01 23:30:00	92	18.5	4750	-0.130529	0.991445	-0.258824	0.965924	-0.382691	0.923877
5	8	H	0	D2	D	1900-01-02	76	19	4800	-2.61436e-06	1	-5.22872e-06	1	-7.84308e-06	1
5	8	H	0	D2	D	1900-01-02 00:30:00	40	19.5	4850	0.130524	0.991445	0.258814	0.965927	0.382676	0.923883
5	8	H	0	D2	D	1900-01-02 01:00:00	72	20	4900	0.258816	0.965927	0.499995	0.866028	0.707101	0.707112
5	8	H	0	D2	D	1900-01-02 01:30:00	68	20.5	4950	0.382681	0.923881	0.707103	0.707111	0.923876	0.382691
5	8	H	0	D2	D	1900-01-02 02:00:00	80	21	5000	0.499998	0.866027	0.866023	0.500005	1	8.16987e-06
5	8	H	0	D2	D	1900-01-02 02:30:00	60	21.5	5050	0.608759	0.793355	0.965924	0.258824	0.923883	-0.382676
5	8	H	0	D2	D	1900-01-02 03:00:00	40	22	5100	0.707105	0.707109	1	5.55551e-06	0.707113	-0.707101
5	8	H	0	D2	D	1900-01-02 03:30:00	36	22.5	5150	0.793352	0.608764	0.965927	-0.258814	0.382691	-0.923876
5	8	H	0	D2	D	1900-01-02 04:00:00	64	23	5200	0.866024	0.500002	0.866028	-0.499995	8.49667e-06	-1
5	8	H	0	D2	D	1900-01-02 04:30:00	76	23.5	5250	0.923878	0.382686	0.707111	-0.707103	-0.382676	-0.923883
5	8	H	0	D2	D	1900-01-02 05:00:00	80	24	5300	0.965925	0.258822	0.500005	-0.866023	-0.707101	-0.707113
5	8	H	0	D2	D	1900-01-02 05:30:00	88	24.5	5350	0.991444	0.130529	0.258825	-0.965924	-0.923876	-0.382692
5	8	H	0	D2	L	06:00:00	70	1	5400	1	2.94115e-06	5.88231e-06	-1	-1	-8.82346e-06
6	8	H	1	D1	L	06:00:00	88	1	600	1	3.26795e-07	6.5359e-07	-1	-1	-9.80385e-07
6	8	H	1	D1	L	06:30:00	90	1.5	650	0.991445	-0.130526	-0.258818	-0.965926	-0.92388	0.382682
6	8	H	1	D1	L	07:00:00	78	2	700	0.965926	-0.258819	-0.499999	-0.866026	-0.707108	0.707106
6	8	H	1	D1	L	07:30:00	56	2.5	750	0.92388	-0.382683	-0.707106	-0.707107	-0.382685	0.923879
6	8	H	1	D1	L	08:00:00	84	3	800	0.866026	-0.5	-0.866025	-0.500001	-1.30718e-06	1
6	8	H	1	D1	L	08:30:00	48	3.5	850	0.793354	-0.608761	-0.965926	-0.25882	0.382682	0.92388
6	8	H	1	D1	L	09:00:00	92	4	900	0.707107	-0.707106	-1	-9.80385e-07	0.707106	0.707108
6	8	H	1	D1	L	09:30:00	90	4.5	950	0.608762	-0.793353	-0.965926	0.258818	0.923879	0.382685
6	8	H	1	D1	L	10:00:00	94	5	1000	0.5	-0.866025	-0.866026	0.499999	1	1.63397e-06
6	8	H	1	D1	L	10:30:00	98	5.5	1050	0.382684	-0.923879	-0.707108	0.707106	0.92388	-0.382682
6	8	H	1	D1	L	11:00:00	100	6	1100	0.25882	-0.965926	-0.500001	0.866025	0.707108	-0.707106
6	8	H	1	D1	L	11:30:00	94	6.5	1150	0.130527	-0.991445	-0.25882	0.965926	0.382685	-0.923879
6	8	H	1	D1	L	12:00:00	90	7	1200	6.5359e-07	-1	-1.30718e-06	1	1.96077e-06	-1
6	8	H	1	D1	L	12:30:00	136	7.5	1250	-0.130526	-0.991445	0.258818	0.965926	-0.382682	-0.92388
6	8	H	1	D1	L	13:00:00	96	8	1300	-0.258818	-0.965926	0.499999	0.866026	-0.707105	-0.707108
6	8	H	1	D1	L	13:30:00	140	8.5	1350	-0.382683	-0.92388	0.707106	0.707108	-0.923879	-0.382685
6	8	H	1	D1	L	14:00:00	108	9	1400	-0.499999	-0.866026	0.866025	0.500001	-1	-2.28756e-06
6	8	H	1	D1	L	14:30:00	124	9.5	1450	-0.608761	-0.793354	0.965925	0.258821	-0.92388	0.382681
6	8	H	1	D1	L	15:00:00	144	10	1500	-0.707106	-0.707107	1	1.63397e-06	-0.707109	0.707105
6	8	H	1	D1	L	15:30:00	120	10.5	1550	-0.793353	-0.608762	0.965926	-0.258817	-0.382686	0.923879
6	8	H	1	D1	L	16:00:00	124	11	1600	-0.866025	-0.500001	0.866026	-0.499998	-2.61436e-06	1
6	8	H	1	D1	L	16:30:00	128	11.5	1650	-0.923879	-0.382684	0.707108	-0.707106	0.382681	0.923881
6	8	H	1	D1	L	17:00:00	120	12	1700	-0.965926	-0.25882	0.500002	-0.866024	0.707105	0.707109
6	8	H	1	D1	L	17:30:00	136	12.5	1750	-0.991445	-0.130527	0.258821	-0.965925	0.923878	0.382686
6	8	H	1	D1	L	18:00:00	128	13	1800	-1	-9.80385e-07	1.96077e-06	-1	1	2.94115e-06
6	8	H	1	D1	L	18:30:00	132	13.5	1850	-0.991445	0.130525	-0.258817	-0.965926	0.923881	-0.382681
6	8	H	1	D1	L	19:00:00	144	14	1900	-0.965926	0.258818	-0.499998	-0.866026	0.707109	-0.707105
6	8	H	1	D1	L	19:30:00	.	14.5	1950	-0.92388	0.382682	-0.707105	-0.707108	0.382686	-0.923878
6	8	H	1	D1	L	20:00:00	120	15	2000	-0.866026	0.499999	-0.866024	-0.500002	3.26795e-06	-1
6	8	H	1	D1	L	20:30:00	128	15.5	2050	-0.793354	0.608761	-0.965925	-0.258821	-0.38268	-0.923881
6	8	H	1	D1	L	21:00:00	64	16	2100	-0.707108	0.707106	-1	-2.28756e-06	-0.707104	-0.707109
6	8	H	1	D1	L	21:30:00	104	16.5	2150	-0.608762	0.793353	-0.965926	0.258817	-0.923878	-0.382687
6	8	H	1	D1	D	22:00:00	60	17	2200	-0.500001	0.866025	-0.866027	0.499998	-1	-3.59474e-06
6	8	H	1	D1	D	22:30:00	88	17.5	2250	-0.382685	0.923879	-0.707109	0.707105	-0.923881	0.38268
6	8	H	1	D1	D	23:00:00	48	18	2300	-0.25882	0.965926	-0.500002	0.866024	-0.707109	0.707104
6	8	H	1	D1	D	23:30:00	48	18.5	2350	-0.130527	0.991445	-0.258822	0.965925	-0.382687	0.923878
6	9	H	1	D1	D	1900-01-01	120	19	2400	-1.30718e-06	1	-2.61436e-06	1	-3.92154e-06	1
6	9	H	1	D1	D	1900-01-01 00:30:00	40	19.5	2450	0.130525	0.991445	0.258816	0.965927	0.38268	0.923881
6	9	H	1	D1	D	1900-01-01 01:00:00	100	20	2500	0.258818	0.965926	0.499998	0.866027	0.707104	0.70711
6	9	H	1	D1	D	1900-01-01 01:30:00	96	20.5	2550	0.382682	0.92388	0.707105	0.707109	0.923878	0.382687
6	9	H	1	D1	D	1900-01-01 02:00:00	100	21	2600	0.499999	0.866026	0.866024	0.500002	1	4.24833e-06
6	9	H	1	D1	D	1900-01-01 02:30:00	96	21.5	2650	0.60876	0.793354	0.965925	0.258822	0.923881	-0.382679
6	9	H	1	D1	D	1900-01-01 03:00:00	32	22	2700	0.707106	0.707108	1	2.94115e-06	0.70711	-0.707104
6	9	H	1	D1	D	1900-01-01 03:30:00	108	22.5	2750	0.793352	0.608763	0.965927	-0.258816	0.382688	-0.923878
6	9	H	1	D1	D	1900-01-01 04:00:00	.	23	2800	0.866025	0.500001	0.866027	-0.499997	4.57513e-06	-1
6	9	H	1	D1	D	1900-01-01 04:30:00	104	23.5	2850	0.923879	0.382685	0.707109	-0.707105	-0.382679	-0.923881
6	9	H	1	D1	D	1900-01-01 05:00:00	72	24	2900	0.965925	0.258821	0.500003	-0.866024	-0.707103	-0.70711
6	9	H	1	D1	D	1900-01-01 05:30:00	64	24.5	2950	0.991445	0.130528	0.258822	-0.965925	-0.923878	-0.382688
6	9	H	1	D2	L	1900-01-01 06:00:00	60	1	3000	1	1.63397e-06	3.26795e-06	-1	-1	-4.90192e-06
6	9	H	1	D2	L	1900-01-01 06:30:00	56	1.5	3050	0.991445	-0.130525	-0.258816	-0.965927	-0.923881	0.382679
6	9	H	1	D2	L	1900-01-01 07:00:00	56	2	3100	0.965926	-0.258817	-0.499997	-0.866027	-0.70711	0.707103
6	9	H	1	D2	L	1900-01-01 07:30:00	68	2.5	3150	0.92388	-0.382682	-0.707104	-0.707109	-0.382688	0.923878
6	9	H	1	D2	L	1900-01-01 08:00:00	70	3	3200	0.866026	-0.499998	-0.866024	-0.500003	-5.22872e-06	1
6	9	H	1	D2	L	1900-01-01 08:30:00	70	3.5	3250	0.793354	-0.60876	-0.965925	-0.258822	0.382679	0.923882
6	9	H	1	D2	L	1900-01-01 09:00:00	68	4	3300	0.707108	-0.707106	-1	-3.59474e-06	0.707103	0.707111
6	9	H	1	D2	L	1900-01-01 09:30:00	48	4.5	3350	0.608763	-0.793352	-0.965927	0.258816	0.923877	0.382688
6	9	H	1	D2	L	1900-01-01 10:00:00	64	5	3400	0.500002	-0.866024	-0.866027	0.499997	1	5.55551e-06
6	9	H	1	D2	L	1900-01-01 10:30:00	76	5.5	3450	0.382685	-0.923879	-0.707109	0.707104	0.923882	-0.382678
6	9	H	1	D2	L	1900-01-01 11:00:00	74	6	3500	0.258821	-0.965925	-0.500003	0.866023	0.707111	-0.707103
6	9	H	1	D2	L	1900-01-01 11:30:00	104	6.5	3550	0.130528	-0.991445	-0.258823	0.965925	0.382689	-0.923877
6	9	H	1	D2	L	1900-01-01 12:00:00	106	7	3600	1.96077e-06	-1	-3.92154e-06	1	5.88231e-06	-1
6	9	H	1	D2	L	1900-01-01 12:30:00	68	7.5	3650	-0.130524	-0.991445	0.258815	0.965927	-0.382678	-0.923882
6	9	H	1	D2	L	1900-01-01 13:00:00	116	8	3700	-0.258817	-0.965926	0.499997	0.866027	-0.707103	-0.707111
6	9	H	1	D2	L	1900-01-01 13:30:00	112	8.5	3750	-0.382682	-0.92388	0.707104	0.70711	-0.923877	-0.382689
6	9	H	1	D2	L	1900-01-01 14:00:00	104	9	3800	-0.499998	-0.866026	0.866023	0.500004	-1	-6.2091e-06
6	9	H	1	D2	L	1900-01-01 14:30:00	88	9.5	3850	-0.60876	-0.793355	0.965925	0.258823	-0.923882	0.382678
6	9	H	1	D2	L	1900-01-01 15:00:00	80	10	3900	-0.707105	-0.707108	1	4.24833e-06	-0.707111	0.707102
6	9	H	1	D2	L	1900-01-01 15:30:00	84	10.5	3950	-0.793352	-0.608763	0.965927	-0.258815	-0.382689	0.923877
6	9	H	1	D2	L	1900-01-01 16:00:00	88	11	4000	-0.866024	-0.500002	0.866028	-0.499996	-6.5359e-06	1
6	9	H	1	D2	L	1900-01-01 16:30:00	96	11.5	4050	-0.923879	-0.382685	0.70711	-0.707104	0.382677	0.923882
6	9	H	1	D2	L	1900-01-01 17:00:00	60	12	4100	-0.965925	-0.258821	0.500004	-0.866023	0.707102	0.707112
6	9	H	1	D2	L	1900-01-01 17:30:00	108	12.5	4150	-0.991445	-0.130528	0.258823	-0.965925	0.923877	0.38269
6	9	H	1	D2	L	1900-01-01 18:00:00	64	13	4200	-1	-2.28756e-06	4.57513e-06	-1	1	6.86269e-06
6	9	H	1	D2	L	1900-01-01 18:30:00	100	13.5	4250	-0.991445	0.130524	-0.258815	-0.965927	0.923882	-0.382677
6	9	H	1	D2	L	1900-01-01 19:00:00	88	14	4300	-0.965926	0.258817	-0.499996	-0.866028	0.707112	-0.707102
6	9	H	1	D2	L	1900-01-01 19:30:00	76	14.5	4350	-0.92388	0.382681	-0.707103	-0.70711	0.38269	-0.923877
6	9	H	1	D2	L	1900-01-01 20:00:00	96	15	4400	-0.866027	0.499998	-0.866023	-0.500004	7.18949e-06	-1
6	9	H	1	D2	L	1900-01-01 20:30:00	92	15.5	4450	-0.793355	0.60876	-0.965925	-0.258824	-0.382677	-0.923882
6	9	H	1	D2	L	1900-01-01 21:00:00	48	16	4500	-0.707109	0.707105	-1	-4.90192e-06	-0.707102	-0.707112
6	9	H	1	D2	L	1900-01-01 21:30:00	16	16.5	4550	-0.608763	0.793352	-0.965927	0.258814	-0.923877	-0.38269
6	9	H	1	D2	D	1900-01-01 22:00:00	56	17	4600	-0.500002	0.866024	-0.866028	0.499996	-1	-7.51628e-06
6	9	H	1	D2	D	1900-01-01 22:30:00	24	17.5	4650	-0.382686	0.923879	-0.70711	0.707103	-0.923882	0.382676
6	9	H	1	D2	D	1900-01-01 23:00:00	60	18	4700	-0.258822	0.965925	-0.500004	0.866023	-0.707112	0.707101
6	9	H	1	D2	D	1900-01-01 23:30:00	32	18.5	4750	-0.130529	0.991445	-0.258824	0.965924	-0.382691	0.923877
6	10	H	1	D2	D	1900-01-02	36	19	4800	-2.61436e-06	1	-5.22872e-06	1	-7.84308e-06	1
6	10	H	1	D2	D	1900-01-02 00:30:00	104	19.5	4850	0.130524	0.991445	0.258814	0.965927	0.382676	0.923883
6	10	H	1	D2	D	1900-01-02 01:00:00	80	20	4900	0.258816	0.965927	0.499995	0.866028	0.707101	0.707112
6	10	H	1	D2	D	1900-01-02 01:30:00	36	20.5	4950	0.382681	0.923881	0.707103	0.707111	0.923876	0.382691
6	10	H	1	D2	D	1900-01-02 02:00:00	88	21	5000	0.499998	0.866027	0.866023	0.500005	1	8.16987e-06
6	10	H	1	D2	D	1900-01-02 02:30:00	104	21.5	5050	0.608759	0.793355	0.965924	0.258824	0.923883	-0.382676
6	10	H	1	D2	D	1900-01-02 03:00:00	100	22	5100	0.707105	0.707109	1	5.55551e-06	0.707113	-0.707101
6	10	H	1	D2	D	1900-01-02 03:30:00	96	22.5	5150	0.793352	0.608764	0.965927	-0.258814	0.382691	-0.923876
6	10	H	1	D2	D	1900-01-02 04:00:00	128	23	5200	0.866024	0.500002	0.866028	-0.499995	8.49667e-06	-1
6	10	H	1	D2	D	1900-01-02 04:30:00	124	23.5	5250	0.923878	0.382686	0.707111	-0.707103	-0.382676	-0.923883
6	10	H	1	D2	D	1900-01-02 05:00:00	88	24	5300	0.965925	0.258822	0.500005	-0.866023	-0.707101	-0.707113
6	10	H	1	D2	D	1900-01-02 05:30:00	92	24.5	5350	0.991444	0.130529	0.258825	-0.965924	-0.923876	-0.382692
6	10	H	1	D2	L	06:00:00	64	1	5400	1	2.94115e-06	5.88231e-06	-1	-1	-8.82346e-06
7	9	H	1	D1	L	06:00:00	84	1	600	1	3.26795e-07	6.5359e-07	-1	-1	-9.80385e-07
7	9	H	1	D1	L	06:30:00	76	1.5	650	0.991445	-0.130526	-0.258818	-0.965926	-0.92388	0.382682
7	9	H	1	D1	L	07:00:00	90	2	700	0.965926	-0.258819	-0.499999	-0.866026	-0.707108	0.707106
7	9	H	1	D1	L	07:30:00	78	2.5	750	0.92388	-0.382683	-0.707106	-0.707107	-0.382685	0.923879
7	9	H	1	D1	L	08:00:00	82	3	800	0.866026	-0.5	-0.866025	-0.500001	-1.30718e-06	1
7	9	H	1	D1	L	08:30:00	72	3.5	850	0.793354	-0.608761	-0.965926	-0.25882	0.382682	0.92388
7	9	H	1	D1	L	09:00:00	78	4	900	0.707107	-0.707106	-1	-9.80385e-07	0.707106	0.707108
7	9	H	1	D1	L	09:30:00	76	4.5	950	0.608762	-0.793353	-0.965926	0.258818	0.923879	0.382685
7	9	H	1	D1	L	10:00:00	90	5	1000	0.5	-0.866025	-0.866026	0.499999	1	1.63397e-06
7	9	H	1	D1	L	10:30:00	90	5.5	1050	0.382684	-0.923879	-0.707108	0.707106	0.92388	-0.382682
7	9	H	1	D1	L	11:00:00	92	6	1100	0.25882	-0.965926	-0.500001	0.866025	0.707108	-0.707106
7	9	H	1	D1	L	11:30:00	96	6.5	1150	0.130527	-0.991445	-0.25882	0.965926	0.382685	-0.923879
7	9	H	1	D1	L	12:00:00	88	7	1200	6.5359e-07	-1	-1.30718e-06	1	1.96077e-06	-1
7	9	H	1	D1	L	12:30:00	104	7.5	1250	-0.130526	-0.991445	0.258818	0.965926	-0.382682	-0.92388
7	9	H	1	D1	L	13:00:00	84	8	1300	-0.258818	-0.965926	0.499999	0.866026	-0.707105	-0.707108
7	9	H	1	D1	L	13:30:00	88	8.5	1350	-0.382683	-0.92388	0.707106	0.707108	-0.923879	-0.382685
7	9	H	1	D1	L	14:00:00	76	9	1400	-0.499999	-0.866026	0.866025	0.500001	-1	-2.28756e-06
7	9	H	1	D1	L	14:30:00	72	9.5	1450	-0.608761	-0.793354	0.965925	0.258821	-0.92388	0.382681
7	9	H	1	D1	L	15:00:00	64	10	1500	-0.707106	-0.707107	1	1.63397e-06	-0.707109	0.707105
7	9	H	1	D1	L	15:30:00	68	10.5	1550	-0.793353	-0.608762	0.965926	-0.258817	-0.382686	0.923879
7	9	H	1	D1	L	16:00:00	80	11	1600	-0.866025	-0.500001	0.866026	-0.499998	-2.61436e-06	1
7	9	H	1	D1	L	16:30:00	128	11.5	1650	-0.923879	-0.382684	0.707108	-0.707106	0.382681	0.923881
7	9	H	1	D1	L	17:00:00	84	12	1700	-0.965926	-0.25882	0.500002	-0.866024	0.707105	0.707109
7	9	H	1	D1	L	17:30:00	80	12.5	1750	-0.991445	-0.130527	0.258821	-0.965925	0.923878	0.382686
7	9	H	1	D1	L	18:00:00	76	13	1800	-1	-9.80385e-07	1.96077e-06	-1	1	2.94115e-06
7	9	H	1	D1	L	18:30:00	120	13.5	1850	-0.991445	0.130525	-0.258817	-0.965926	0.923881	-0.382681
7	9	H	1	D1	L	19:00:00	80	14	1900	-0.965926	0.258818	-0.499998	-0.866026	0.707109	-0.707105
7	9	H	1	D1	L	19:30:00	84	14.5	1950	-0.92388	0.382682	-0.707105	-0.707108	0.382686	-0.923878
7	9	H	1	D1	L	20:00:00	112	15	2000	-0.866026	0.499999	-0.866024	-0.500002	3.26795e-06	-1
7	9	H	1	D1	L	20:30:00	68	15.5	2050	-0.793354	0.608761	-0.965925	-0.258821	-0.38268	-0.923881
7	9	H	1	D1	L	21:00:00		16	2100	-0.707108	0.707106	-1	-2.28756e-06	-0.707104	-0.707109
7	9	H	1	D1	L	21:30:00	120	16.5	2150	-0.608762	0.793353	-0.965926	0.258817	-0.923878	-0.382687
7	9	H	1	D1	D	22:00:00	84	17	2200	-0.500001	0.866025	-0.866027	0.499998	-1	-3.59474e-06
7	9	H	1	D1	D	22:30:00	104	17.5	2250	-0.382685	0.923879	-0.707109	0.707105	-0.923881	0.38268
7	9	H	1	D1	D	23:00:00	68	18	2300	-0.25882	0.965926	-0.500002	0.866024	-0.707109	0.707104
7	9	H	1	D1	D	23:30:00	104	18.5	2350	-0.130527	0.991445	-0.258822	0.965925	-0.382687	0.923878
7	10	H	1	D1	D	1900-01-01	36	19	2400	-1.30718e-06	1	-2.61436e-06	1	-3.92154e-06	1
7	10	H	1	D1	D	1900-01-01 00:30:00	136	19.5	2450	0.130525	0.991445	0.258816	0.965927	0.38268	0.923881
7	10	H	1	D1	D	1900-01-01 01:00:00	44	20	2500	0.258818	0.965926	0.499998	0.866027	0.707104	0.70711
7	10	H	1	D1	D	1900-01-01 01:30:00	100	20.5	2550	0.382682	0.92388	0.707105	0.707109	0.923878	0.382687
7	10	H	1	D1	D	1900-01-01 02:00:00	92	21	2600	0.499999	0.866026	0.866024	0.500002	1	4.24833e-06
7	10	H	1	D1	D	1900-01-01 02:30:00	84	21.5	2650	0.60876	0.793354	0.965925	0.258822	0.923881	-0.382679
7	10	H	1	D1	D	1900-01-01 03:00:00	88	22	2700	0.707106	0.707108	1	2.94115e-06	0.70711	-0.707104
7	10	H	1	D1	D	1900-01-01 03:30:00	80	22.5	2750	0.793352	0.608763	0.965927	-0.258816	0.382688	-0.923878
7	10	H	1	D1	D	1900-01-01 04:00:00	.	23	2800	0.866025	0.500001	0.866027	-0.499997	4.57513e-06	-1
7	10	H	1	D1	D	1900-01-01 04:30:00	112	23.5	2850	0.923879	0.382685	0.707109	-0.707105	-0.382679	-0.923881
7	10	H	1	D1	D	1900-01-01 05:00:00	124	24	2900	0.965925	0.258821	0.500003	-0.866024	-0.707103	-0.70711
7	10	H	1	D1	D	1900-01-01 05:30:00	116	24.5	2950	0.991445	0.130528	0.258822	-0.965925	-0.923878	-0.382688
7	10	H	1	D2	L	1900-01-01 06:00:00	80	1	3000	1	1.63397e-06	3.26795e-06	-1	-1	-4.90192e-06
7	10	H	1	D2	L	1900-01-01 06:30:00	64	1.5	3050	0.991445	-0.130525	-0.258816	-0.965927	-0.923881	0.382679
7	10	H	1	D2	L	1900-01-01 07:00:00	88	2	3100	0.965926	-0.258817	-0.499997	-0.866027	-0.70711	0.707103
7	10	H	1	D2	L	1900-01-01 07:30:00	80	2.5	3150	0.92388	-0.382682	-0.707104	-0.707109	-0.382688	0.923878
7	10	H	1	D2	L	1900-01-01 08:00:00	90	3	3200	0.866026	-0.499998	-0.866024	-0.500003	-5.22872e-06	1
7	10	H	1	D2	L	1900-01-01 08:30:00	88	3.5	3250	0.793354	-0.60876	-0.965925	-0.258822	0.382679	0.923882
7	10	H	1	D2	L	1900-01-01 09:00:00	84	4	3300	0.707108	-0.707106	-1	-3.59474e-06	0.707103	0.707111
7	10	H	1	D2	L	1900-01-01 09:30:00	76	4.5	3350	0.608763	-0.793352	-0.965927	0.258816	0.923877	0.382688
7	10	H	1	D2	L	1900-01-01 10:00:00	76	5	3400	0.500002	-0.866024	-0.866027	0.499997	1	5.55551e-06
7	10	H	1	D2	L	1900-01-01 10:30:00	74	5.5	3450	0.382685	-0.923879	-0.707109	0.707104	0.923882	-0.382678
7	10	H	1	D2	L	1900-01-01 11:00:00	96	6	3500	0.258821	-0.965925	-0.500003	0.866023	0.707111	-0.707103
7	10	H	1	D2	L	1900-01-01 11:30:00	100	6.5	3550	0.130528	-0.991445	-0.258823	0.965925	0.382689	-0.923877
7	10	H	1	D2	L	1900-01-01 12:00:00	96	7	3600	1.96077e-06	-1	-3.92154e-06	1	5.88231e-06	-1
7	10	H	1	D2	L	1900-01-01 12:30:00	104	7.5	3650	-0.130524	-0.991445	0.258815	0.965927	-0.382678	-0.923882
7	10	H	1	D2	L	1900-01-01 13:00:00	96	8	3700	-0.258817	-0.965926	0.499997	0.866027	-0.707103	-0.707111
7	10	H	1	D2	L	1900-01-01 13:30:00	80	8.5	3750	-0.382682	-0.92388	0.707104	0.70711	-0.923877	-0.382689
7	10	H	1	D2	L	1900-01-01 14:00:00	104	9	3800	-0.499998	-0.866026	0.866023	0.500004	-1	-6.2091e-06
7	10	H	1	D2	L	1900-01-01 14:30:00	116	9.5	3850	-0.60876	-0.793355	0.965925	0.258823	-0.923882	0.382678
7	10	H	1	D2	L	1900-01-01 15:00:00	104	10	3900	-0.707105	-0.707108	1	4.24833e-06	-0.707111	0.707102
7	10	H	1	D2	L	1900-01-01 15:30:00	120	10.5	3950	-0.793352	-0.608763	0.965927	-0.258815	-0.382689	0.923877
7	10	H	1	D2	L	1900-01-01 16:00:00	96	11	4000	-0.866024	-0.500002	0.866028	-0.499996	-6.5359e-06	1
7	10	H	1	D2	L	1900-01-01 16:30:00	32	11.5	4050	-0.923879	-0.382685	0.70711	-0.707104	0.382677	0.923882
7	10	H	1	D2	L	1900-01-01 17:00:00	96	12	4100	-0.965925	-0.258821	0.500004	-0.866023	0.707102	0.707112
7	10	H	1	D2	L	1900-01-01 17:30:00	100	12.5	4150	-0.991445	-0.130528	0.258823	-0.965925	0.923877	0.38269
7	10	H	1	D2	L	1900-01-01 18:00:00	104	13	4200	-1	-2.28756e-06	4.57513e-06	-1	1	6.86269e-06
7	10	H	1	D2	L	1900-01-01 18:30:00	68	13.5	4250	-0.991445	0.130524	-0.258815	-0.965927	0.923882	-0.382677
7	10	H	1	D2	L	1900-01-01 19:00:00	24	14	4300	-0.965926	0.258817	-0.499996	-0.866028	0.707112	-0.707102
7	10	H	1	D2	L	1900-01-01 19:30:00	20	14.5	4350	-0.92388	0.382681	-0.707103	-0.70711	0.38269	-0.923877
7	10	H	1	D2	L	1900-01-01 20:00:00	96	15	4400	-0.866027	0.499998	-0.866023	-0.500004	7.18949e-06	-1
7	10	H	1	D2	L	1900-01-01 20:30:00	104	15.5	4450	-0.793355	0.60876	-0.965925	-0.258824	-0.382677	-0.923882
7	10	H	1	D2	L	1900-01-01 21:00:00	60	16	4500	-0.707109	0.707105	-1	-4.90192e-06	-0.707102	-0.707112
7	10	H	1	D2	L	1900-01-01 21:30:00	104	16.5	4550	-0.608763	0.793352	-0.965927	0.258814	-0.923877	-0.38269
7	10	H	1	D2	D	1900-01-01 22:00:00	112	17	4600	-0.500002	0.866024	-0.866028	0.499996	-1	-7.51628e-06
7	10	H	1	D2	D	1900-01-01 22:30:00	64	17.5	4650	-0.382686	0.923879	-0.70711	0.707103	-0.923882	0.382676
7	10	H	1	D2	D	1900-01-01 23:00:00	20	18	4700	-0.258822	0.965925	-0.500004	0.866023	-0.707112	0.707101
7	10	H	1	D2	D	1900-01-01 23:30:00	108	18.5	4750	-0.130529	0.991445	-0.258824	0.965924	-0.382691	0.923877
7	11	H	1	D2	D	1900-01-02	36	19	4800	-2.61436e-06	1	-5.22872e-06	1	-7.84308e-06	1
7	11	H	1	D2	D	1900-01-02 00:30:00	56	19.5	4850	0.130524	0.991445	0.258814	0.965927	0.382676	0.923883
7	11	H	1	D2	D	1900-01-02 01:00:00	68	20	4900	0.258816	0.965927	0.499995	0.866028	0.707101	0.707112
7	11	H	1	D2	D	1900-01-02 01:30:00	112	20.5	4950	0.382681	0.923881	0.707103	0.707111	0.923876	0.382691
7	11	H	1	D2	D	1900-01-02 02:00:00	28	21	5000	0.499998	0.866027	0.866023	0.500005	1	8.16987e-06
7	11	H	1	D2	D	1900-01-02 02:30:00	36	21.5	5050	0.608759	0.793355	0.965924	0.258824	0.923883	-0.382676
7	11	H	1	D2	D	1900-01-02 03:00:00	36	22	5100	0.707105	0.707109	1	5.55551e-06	0.707113	-0.707101
7	11	H	1	D2	D	1900-01-02 03:30:00	104	22.5	5150	0.793352	0.608764	0.965927	-0.258814	0.382691	-0.923876
7	11	H	1	D2	D	1900-01-02 04:00:00	120	23	5200	0.866024	0.500002	0.866028	-0.499995	8.49667e-06	-1
7	11	H	1	D2	D	1900-01-02 04:30:00	44	23.5	5250	0.923878	0.382686	0.707111	-0.707103	-0.382676	-0.923883
7	11	H	1	D2	D	1900-01-02 05:00:00	16	24	5300	0.965925	0.258822	0.500005	-0.866023	-0.707101	-0.707113
7	11	H	1	D2	D	1900-01-02 05:30:00	36	24.5	5350	0.991444	0.130529	0.258825	-0.965924	-0.923876	-0.382692
7	11	H	1	D2	L	06:00:00	48	1	5400	1	2.94115e-06	5.88231e-06	-1	-1	-8.82346e-06
8	6	H	0	D1	L	06:00:00	90	1	600	1	3.26795e-07	6.5359e-07	-1	-1	-9.80385e-07
8	6	H	0	D1	L	06:30:00	66	1.5	650	0.991445	-0.130526	-0.258818	-0.965926	-0.92388	0.382682
8	6	H	0	D1	L	07:00:00	64	2	700	0.965926	-0.258819	-0.499999	-0.866026	-0.707108	0.707106
8	6	H	0	D1	L	07:30:00	66	2.5	750	0.92388	-0.382683	-0.707106	-0.707107	-0.382685	0.923879
8	6	H	0	D1	L	08:00:00	64	3	800	0.866026	-0.5	-0.866025	-0.500001	-1.30718e-06	1
8	6	H	0	D1	L	08:30:00	58	3.5	850	0.793354	-0.608761	-0.965926	-0.25882	0.382682	0.92388
8	6	H	0	D1	L	09:00:00	76	4	900	0.707107	-0.707106	-1	-9.80385e-07	0.707106	0.707108
8	6	H	0	D1	L	09:30:00	78	4.5	950	0.608762	-0.793353	-0.965926	0.258818	0.923879	0.382685
8	6	H	0	D1	L	10:00:00	80	5	1000	0.5	-0.866025	-0.866026	0.499999	1	1.63397e-06
8	6	H	0	D1	L	10:30:00	70	5.5	1050	0.382684	-0.923879	-0.707108	0.707106	0.92388	-0.382682
8	6	H	0	D1	L	11:00:00	102	6	1100	0.25882	-0.965926	-0.500001	0.866025	0.707108	-0.707106
8	6	H	0	D1	L	11:30:00	64	6.5	1150	0.130527	-0.991445	-0.25882	0.965926	0.382685	-0.923879
8	6	H	0	D1	L	12:00:00	76	7	1200	6.5359e-07	-1	-1.30718e-06	1	1.96077e-06	-1
8	6	H	0	D1	L	12:30:00	16	7.5	1250	-0.130526	-0.991445	0.258818	0.965926	-0.382682	-0.92388
8	6	H	0	D1	L	13:00:00	48	8	1300	-0.258818	-0.965926	0.499999	0.866026	-0.707105	-0.707108
8	6	H	0	D1	L	13:30:00	52	8.5	1350	-0.382683	-0.92388	0.707106	0.707108	-0.923879	-0.382685
8	6	H	0	D1	L	14:00:00	60	9	1400	-0.499999	-0.866026	0.866025	0.500001	-1	-2.28756e-06
8	6	H	0	D1	L	14:30:00	64	9.5	1450	-0.608761	-0.793354	0.965925	0.258821	-0.92388	0.382681
8	6	H	0	D1	L	15:00:00	64	10	1500	-0.707106	-0.707107	1	1.63397e-06	-0.707109	0.707105
8	6	H	0	D1	L	15:30:00	104	10.5	1550	-0.793353	-0.608762	0.965926	-0.258817	-0.382686	0.923879
8	6	H	0	D1	L	16:00:00	108	11	1600	-0.866025	-0.500001	0.866026	-0.499998	-2.61436e-06	1
8	6	H	0	D1	L	16:30:00	116	11.5	1650	-0.923879	-0.382684	0.707108	-0.707106	0.382681	0.923881
8	6	H	0	D1	L	17:00:00	96	12	1700	-0.965926	-0.25882	0.500002	-0.866024	0.707105	0.707109
8	6	H	0	D1	L	17:30:00	68	12.5	1750	-0.991445	-0.130527	0.258821	-0.965925	0.923878	0.382686
8	6	H	0	D1	L	18:00:00	112	13	1800	-1	-9.80385e-07	1.96077e-06	-1	1	2.94115e-06
8	6	H	0	D1	L	18:30:00	108	13.5	1850	-0.991445	0.130525	-0.258817	-0.965926	0.923881	-0.382681
8	6	H	0	D1	L	19:00:00	116	14	1900	-0.965926	0.258818	-0.499998	-0.866026	0.707109	-0.707105
8	6	H	0	D1	L	19:30:00	84	14.5	1950	-0.92388	0.382682	-0.707105	-0.707108	0.382686	-0.923878
8	6	H	0	D1	L	20:00:00	104	15	2000	-0.866026	0.499999	-0.866024	-0.500002	3.26795e-06	-1
8	6	H	0	D1	L	20:30:00	108	15.5	2050	-0.793354	0.608761	-0.965925	-0.258821	-0.38268	-0.923881
8	6	H	0	D1	L	21:00:00	60	16	2100	-0.707108	0.707106	-1	-2.28756e-06	-0.707104	-0.707109
8	6	H	0	D1	L	21:30:00	104	16.5	2150	-0.608762	0.793353	-0.965926	0.258817	-0.923878	-0.382687
8	6	H	0	D1	D	22:00:00	80	17	2200	-0.500001	0.866025	-0.866027	0.499998	-1	-3.59474e-06
8	6	H	0	D1	D	22:30:00	120	17.5	2250	-0.382685	0.923879	-0.707109	0.707105	-0.923881	0.38268
8	6	H	0	D1	D	23:00:00	84	18	2300	-0.25882	0.965926	-0.500002	0.866024	-0.707109	0.707104
8	6	H	0	D1	D	23:30:00	88	18.5	2350	-0.130527	0.991445	-0.258822	0.965925	-0.382687	0.923878
8	7	H	0	D1	D	1900-01-01	132	19	2400	-1.30718e-06	1	-2.61436e-06	1	-3.92154e-06	1
8	7	H	0	D1	D	1900-01-01 00:30:00	104	19.5	2450	0.130525	0.991445	0.258816	0.965927	0.38268	0.923881
8	7	H	0	D1	D	1900-01-01 01:00:00	128	20	2500	0.258818	0.965926	0.499998	0.866027	0.707104	0.70711
8	7	H	0	D1	D	1900-01-01 01:30:00	20	20.5	2550	0.382682	0.92388	0.707105	0.707109	0.923878	0.382687
8	7	H	0	D1	D	1900-01-01 02:00:00	76	21	2600	0.499999	0.866026	0.866024	0.500002	1	4.24833e-06
8	7	H	0	D1	D	1900-01-01 02:30:00	64	21.5	2650	0.60876	0.793354	0.965925	0.258822	0.923881	-0.382679
8	7	H	0	D1	D	1900-01-01 03:00:00	84	22	2700	0.707106	0.707108	1	2.94115e-06	0.70711	-0.707104
8	7	H	0	D1	D	1900-01-01 03:30:00	.	22.5	2750	0.793352	0.608763	0.965927	-0.258816	0.382688	-0.923878
8	7	H	0	D1	D	1900-01-01 04:00:00	.	23	2800	0.866025	0.500001	0.866027	-0.499997	4.57513e-06	-1
8	7	H	0	D1	D	1900-01-01 04:30:00	.	23.5	2850	0.923879	0.382685	0.707109	-0.707105	-0.382679	-0.923881
8	7	H	0	D1	D	1900-01-01 05:00:00	56	24	2900	0.965925	0.258821	0.500003	-0.866024	-0.707103	-0.70711
8	7	H	0	D1	D	1900-01-01 05:30:00	56	24.5	2950	0.991445	0.130528	0.258822	-0.965925	-0.923878	-0.382688
8	7	H	0	D2	L	1900-01-01 06:00:00	44	1	3000	1	1.63397e-06	3.26795e-06	-1	-1	-4.90192e-06
8	7	H	0	D2	L	1900-01-01 06:30:00	40	1.5	3050	0.991445	-0.130525	-0.258816	-0.965927	-0.923881	0.382679
8	7	H	0	D2	L	1900-01-01 07:00:00	56	2	3100	0.965926	-0.258817	-0.499997	-0.866027	-0.70711	0.707103
8	7	H	0	D2	L	1900-01-01 07:30:00	52	2.5	3150	0.92388	-0.382682	-0.707104	-0.707109	-0.382688	0.923878
8	7	H	0	D2	L	1900-01-01 08:00:00	56	3	3200	0.866026	-0.499998	-0.866024	-0.500003	-5.22872e-06	1
8	7	H	0	D2	L	1900-01-01 08:30:00	56	3.5	3250	0.793354	-0.60876	-0.965925	-0.258822	0.382679	0.923882
8	7	H	0	D2	L	1900-01-01 09:00:00	60	4	3300	0.707108	-0.707106	-1	-3.59474e-06	0.707103	0.707111
8	7	H	0	D2	L	1900-01-01 09:30:00	62	4.5	3350	0.608763	-0.793352	-0.965927	0.258816	0.923877	0.382688
8	7	H	0	D2	L	1900-01-01 10:00:00	64	5	3400	0.500002	-0.866024	-0.866027	0.499997	1	5.55551e-06
8	7	H	0	D2	L	1900-01-01 10:30:00	64	5.5	3450	0.382685	-0.923879	-0.707109	0.707104	0.923882	-0.382678
8	7	H	0	D2	L	1900-01-01 11:00:00	64	6	3500	0.258821	-0.965925	-0.500003	0.866023	0.707111	-0.707103
8	7	H	0	D2	L	1900-01-01 11:30:00	58	6.5	3550	0.130528	-0.991445	-0.258823	0.965925	0.382689	-0.923877
8	7	H	0	D2	L	1900-01-01 12:00:00	78	7	3600	1.96077e-06	-1	-3.92154e-06	1	5.88231e-06	-1
8	7	H	0	D2	L	1900-01-01 12:30:00	44	7.5	3650	-0.130524	-0.991445	0.258815	0.965927	-0.382678	-0.923882
8	7	H	0	D2	L	1900-01-01 13:00:00	64	8	3700	-0.258817	-0.965926	0.499997	0.866027	-0.707103	-0.707111
8	7	H	0	D2	L	1900-01-01 13:30:00	60	8.5	3750	-0.382682	-0.92388	0.707104	0.70711	-0.923877	-0.382689
8	7	H	0	D2	L	1900-01-01 14:00:00	80	9	3800	-0.499998	-0.866026	0.866023	0.500004	-1	-6.2091e-06
8	7	H	0	D2	L	1900-01-01 14:30:00	84	9.5	3850	-0.60876	-0.793355	0.965925	0.258823	-0.923882	0.382678
8	7	H	0	D2	L	1900-01-01 15:00:00	60	10	3900	-0.707105	-0.707108	1	4.24833e-06	-0.707111	0.707102
8	7	H	0	D2	L	1900-01-01 15:30:00	80	10.5	3950	-0.793352	-0.608763	0.965927	-0.258815	-0.382689	0.923877
8	7	H	0	D2	L	1900-01-01 16:00:00	40	11	4000	-0.866024	-0.500002	0.866028	-0.499996	-6.5359e-06	1
8	7	H	0	D2	L	1900-01-01 16:30:00	92	11.5	4050	-0.923879	-0.382685	0.70711	-0.707104	0.382677	0.923882
8	7	H	0	D2	L	1900-01-01 17:00:00	36	12	4100	-0.965925	-0.258821	0.500004	-0.866023	0.707102	0.707112
8	7	H	0	D2	L	1900-01-01 17:30:00	52	12.5	4150	-0.991445	-0.130528	0.258823	-0.965925	0.923877	0.38269
8	7	H	0	D2	L	1900-01-01 18:00:00	100	13	4200	-1	-2.28756e-06	4.57513e-06	-1	1	6.86269e-06
8	7	H	0	D2	L	1900-01-01 18:30:00	100	13.5	4250	-0.991445	0.130524	-0.258815	-0.965927	0.923882	-0.382677
8	7	H	0	D2	L	1900-01-01 19:00:00	48	14	4300	-0.965926	0.258817	-0.499996	-0.866028	0.707112	-0.707102
8	7	H	0	D2	L	1900-01-01 19:30:00	108	14.5	4350	-0.92388	0.382681	-0.707103	-0.70711	0.38269	-0.923877
8	7	H	0	D2	L	1900-01-01 20:00:00	116	15	4400	-0.866027	0.499998	-0.866023	-0.500004	7.18949e-06	-1
8	7	H	0	D2	L	1900-01-01 20:30:00	84	15.5	4450	-0.793355	0.60876	-0.965925	-0.258824	-0.382677	-0.923882
8	7	H	0	D2	L	1900-01-01 21:00:00	108	16	4500	-0.707109	0.707105	-1	-4.90192e-06	-0.707102	-0.707112
8	7	H	0	D2	L	1900-01-01 21:30:00	80	16.5	4550	-0.608763	0.793352	-0.965927	0.258814	-0.923877	-0.38269
8	7	H	0	D2	D	1900-01-01 22:00:00	92	17	4600	-0.500002	0.866024	-0.866028	0.499996	-1	-7.51628e-06
8	7	H	0	D2	D	1900-01-01 22:30:00	20	17.5	4650	-0.382686	0.923879	-0.70711	0.707103	-0.923882	0.382676
8	7	H	0	D2	D	1900-01-01 23:00:00	48	18	4700	-0.258822	0.965925	-0.500004	0.866023	-0.707112	0.707101
8	7	H	0	D2	D	1900-01-01 23:30:00	24	18.5	4750	-0.130529	0.991445	-0.258824	0.965924	-0.382691	0.923877
8	8	H	0	D2	D	1900-01-02	44	19	4800	-2.61436e-06	1	-5.22872e-06	1	-7.84308e-06	1
8	8	H	0	D2	D	1900-01-02 00:30:00	36	19.5	4850	0.130524	0.991445	0.258814	0.965927	0.382676	0.923883
8	8	H	0	D2	D	1900-01-02 01:00:00	44	20	4900	0.258816	0.965927	0.499995	0.866028	0.707101	0.707112
8	8	H	0	D2	D	1900-01-02 01:30:00	36	20.5	4950	0.382681	0.923881	0.707103	0.707111	0.923876	0.382691
8	8	H	0	D2	D	1900-01-02 02:00:00	24	21	5000	0.499998	0.866027	0.866023	0.500005	1	8.16987e-06
8	8	H	0	D2	D	1900-01-02 02:30:00	40	21.5	5050	0.608759	0.793355	0.965924	0.258824	0.923883	-0.382676
8	8	H	0	D2	D	1900-01-02 03:00:00	44	22	5100	0.707105	0.707109	1	5.55551e-06	0.707113	-0.707101
8	8	H	0	D2	D	1900-01-02 03:30:00	48	22.5	5150	0.793352	0.608764	0.965927	-0.258814	0.382691	-0.923876
8	8	H	0	D2	D	1900-01-02 04:00:00	36	23	5200	0.866024	0.500002	0.866028	-0.499995	8.49667e-06	-1
8	8	H	0	D2	D	1900-01-02 04:30:00	52	23.5	5250	0.923878	0.382686	0.707111	-0.707103	-0.382676	-0.923883
8	8	H	0	D2	D	1900-01-02 05:00:00	72	24	5300	0.965925	0.258822	0.500005	-0.866023	-0.707101	-0.707113
8	8	H	0	D2	D	1900-01-02 05:30:00	72	24.5	5350	0.991444	0.130529	0.258825	-0.965924	-0.923876	-0.382692
8	8	H	0	D2	L	06:00:00	76	1	5400	1	2.94115e-06	5.88231e-06	-1	-1	-8.82346e-06
10	7	H	0	D1	L	06:00:00	56	1	600	1	3.26795e-07	6.5359e-07	-1	-1	-9.80385e-07
10	7	H	0	D1	L	06:30:00	60	1.5	650	0.991445	-0.130526	-0.258818	-0.965926	-0.92388	0.382682
10	7	H	0	D1	L	07:00:00	54	2	700	0.965926	-0.258819	-0.499999	-0.866026	-0.707108	0.707106
10	7	H	0	D1	L	07:30:00	54	2.5	750	0.92388	-0.382683	-0.707106	-0.707107	-0.382685	0.923879
10	7	H	0	D1	L	08:00:00	56	3	800	0.866026	-0.5	-0.866025	-0.500001	-1.30718e-06	1
10	7	H	0	D1	L	08:30:00	66	3.5	850	0.793354	-0.608761	-0.965926	-0.25882	0.382682	0.92388
10	7	H	0	D1	L	09:00:00	72	4	900	0.707107	-0.707106	-1	-9.80385e-07	0.707106	0.707108
10	7	H	0	D1	L	09:30:00	68	4.5	950	0.608762	-0.793353	-0.965926	0.258818	0.923879	0.382685
10	7	H	0	D1	L	10:00:00	74	5	1000	0.5	-0.866025	-0.866026	0.499999	1	1.63397e-06
10	7	H	0	D1	L	10:30:00	74	5.5	1050	0.382684	-0.923879	-0.707108	0.707106	0.92388	-0.382682
10	7	H	0	D1	L	11:00:00	70	6	1100	0.25882	-0.965926	-0.500001	0.866025	0.707108	-0.707106
10	7	H	0	D1	L	11:30:00	68	6.5	1150	0.130527	-0.991445	-0.25882	0.965926	0.382685	-0.923879
10	7	H	0	D1	L	12:00:00	88	7	1200	6.5359e-07	-1	-1.30718e-06	1	1.96077e-06	-1
10	7	H	0	D1	L	12:30:00	60	7.5	1250	-0.130526	-0.991445	0.258818	0.965926	-0.382682	-0.92388
10	7	H	0	D1	L	13:00:00	76	8	1300	-0.258818	-0.965926	0.499999	0.866026	-0.707105	-0.707108
10	7	H	0	D1	L	13:30:00	20	8.5	1350	-0.382683	-0.92388	0.707106	0.707108	-0.923879	-0.382685
10	7	H	0	D1	L	14:00:00	20	9	1400	-0.499999	-0.866026	0.866025	0.500001	-1	-2.28756e-06
10	7	H	0	D1	L	14:30:00	60	9.5	1450	-0.608761	-0.793354	0.965925	0.258821	-0.92388	0.382681
10	7	H	0	D1	L	15:00:00	104	10	1500	-0.707106	-0.707107	1	1.63397e-06	-0.707109	0.707105
10	7	H	0	D1	L	15:30:00	60	10.5	1550	-0.793353	-0.608762	0.965926	-0.258817	-0.382686	0.923879
10	7	H	0	D1	L	16:00:00	60	11	1600	-0.866025	-0.500001	0.866026	-0.499998	-2.61436e-06	1
10	7	H	0	D1	L	16:30:00	60	11.5	1650	-0.923879	-0.382684	0.707108	-0.707106	0.382681	0.923881
10	7	H	0	D1	L	17:00:00	96	12	1700	-0.965926	-0.25882	0.500002	-0.866024	0.707105	0.707109
10	7	H	0	D1	L	17:30:00	104	12.5	1750	-0.991445	-0.130527	0.258821	-0.965925	0.923878	0.382686
10	7	H	0	D1	L	18:00:00	92	13	1800	-1	-9.80385e-07	1.96077e-06	-1	1	2.94115e-06
10	7	H	0	D1	L	18:30:00	88	13.5	1850	-0.991445	0.130525	-0.258817	-0.965926	0.923881	-0.382681
10	7	H	0	D1	L	19:00:00	120	14	1900	-0.965926	0.258818	-0.499998	-0.866026	0.707109	-0.707105
10	7	H	0	D1	L	19:30:00	84	14.5	1950	-0.92388	0.382682	-0.707105	-0.707108	0.382686	-0.923878
10	7	H	0	D1	L	20:00:00	84	15	2000	-0.866026	0.499999	-0.866024	-0.500002	3.26795e-06	-1
10	7	H	0	D1	L	20:30:00	124	15.5	2050	-0.793354	0.608761	-0.965925	-0.258821	-0.38268	-0.923881
10	7	H	0	D1	L	21:00:00	148	16	2100	-0.707108	0.707106	-1	-2.28756e-06	-0.707104	-0.707109
10	7	H	0	D1	L	21:30:00	104	16.5	2150	-0.608762	0.793353	-0.965926	0.258817	-0.923878	-0.382687
10	7	H	0	D1	D	22:00:00	52	17	2200	-0.500001	0.866025	-0.866027	0.499998	-1	-3.59474e-06
10	7	H	0	D1	D	22:30:00	132	17.5	2250	-0.382685	0.923879	-0.707109	0.707105	-0.923881	0.38268
10	7	H	0	D1	D	23:00:00	80	18	2300	-0.25882	0.965926	-0.500002	0.866024	-0.707109	0.707104
10	7	H	0	D1	D	23:30:00	112	18.5	2350	-0.130527	0.991445	-0.258822	0.965925	-0.382687	0.923878
10	8	H	0	D1	D	1900-01-01	.	19	2400	-1.30718e-06	1	-2.61436e-06	1	-3.92154e-06	1
10	8	H	0	D1	D	1900-01-01 00:30:00	120	19.5	2450	0.130525	0.991445	0.258816	0.965927	0.38268	0.923881
10	8	H	0	D1	D	1900-01-01 01:00:00	132	20	2500	0.258818	0.965926	0.499998	0.866027	0.707104	0.70711
10	8	H	0	D1	D	1900-01-01 01:30:00	100	20.5	2550	0.382682	0.92388	0.707105	0.707109	0.923878	0.382687
10	8	H	0	D1	D	1900-01-01 02:00:00	48	21	2600	0.499999	0.866026	0.866024	0.500002	1	4.24833e-06
10	8	H	0	D1	D	1900-01-01 02:30:00	96	21.5	2650	0.60876	0.793354	0.965925	0.258822	0.923881	-0.382679
10	8	H	0	D1	D	1900-01-01 03:00:00	92	22	2700	0.707106	0.707108	1	2.94115e-06	0.70711	-0.707104
10	8	H	0	D1	D	1900-01-01 03:30:00	116	22.5	2750	0.793352	0.608763	0.965927	-0.258816	0.382688	-0.923878
10	8	H	0	D1	D	1900-01-01 04:00:00	88	23	2800	0.866025	0.500001	0.866027	-0.499997	4.57513e-06	-1
10	8	H	0	D1	D	1900-01-01 04:30:00	.	23.5	2850	0.923879	0.382685	0.707109	-0.707105	-0.382679	-0.923881
10	8	H	0	D1	D	1900-01-01 05:00:00	48	24	2900	0.965925	0.258821	0.500003	-0.866024	-0.707103	-0.70711
10	8	H	0	D1	D	1900-01-01 05:30:00	56	24.5	2950	0.991445	0.130528	0.258822	-0.965925	-0.923878	-0.382688
10	8	H	0	D2	L	1900-01-01 06:00:00	46	1	3000	1	1.63397e-06	3.26795e-06	-1	-1	-4.90192e-06
10	8	H	0	D2	L	1900-01-01 06:30:00	46	1.5	3050	0.991445	-0.130525	-0.258816	-0.965927	-0.923881	0.382679
10	8	H	0	D2	L	1900-01-01 07:00:00	60	2	3100	0.965926	-0.258817	-0.499997	-0.866027	-0.70711	0.707103
10	8	H	0	D2	L	1900-01-01 07:30:00	68	2.5	3150	0.92388	-0.382682	-0.707104	-0.707109	-0.382688	0.923878
10	8	H	0	D2	L	1900-01-01 08:00:00	70	3	3200	0.866026	-0.499998	-0.866024	-0.500003	-5.22872e-06	1
10	8	H	0	D2	L	1900-01-01 08:30:00	70	3.5	3250	0.793354	-0.60876	-0.965925	-0.258822	0.382679	0.923882
10	8	H	0	D2	L	1900-01-01 09:00:00	68	4	3300	0.707108	-0.707106	-1	-3.59474e-06	0.707103	0.707111
10	8	H	0	D2	L	1900-01-01 09:30:00	68	4.5	3350	0.608763	-0.793352	-0.965927	0.258816	0.923877	0.382688
10	8	H	0	D2	L	1900-01-01 10:00:00	68	5	3400	0.500002	-0.866024	-0.866027	0.499997	1	5.55551e-06
10	8	H	0	D2	L	1900-01-01 10:30:00	72	5.5	3450	0.382685	-0.923879	-0.707109	0.707104	0.923882	-0.382678
10	8	H	0	D2	L	1900-01-01 11:00:00	70	6	3500	0.258821	-0.965925	-0.500003	0.866023	0.707111	-0.707103
10	8	H	0	D2	L	1900-01-01 11:30:00	70	6.5	3550	0.130528	-0.991445	-0.258823	0.965925	0.382689	-0.923877
10	8	H	0	D2	L	1900-01-01 12:00:00	74	7	3600	1.96077e-06	-1	-3.92154e-06	1	5.88231e-06	-1
10	8	H	0	D2	L	1900-01-01 12:30:00	76	7.5	3650	-0.130524	-0.991445	0.258815	0.965927	-0.382678	-0.923882
10	8	H	0	D2	L	1900-01-01 13:00:00	72	8	3700	-0.258817	-0.965926	0.499997	0.866027	-0.707103	-0.707111
10	8	H	0	D2	L	1900-01-01 13:30:00	68	8.5	3750	-0.382682	-0.92388	0.707104	0.70711	-0.923877	-0.382689
10	8	H	0	D2	L	1900-01-01 14:00:00	84	9	3800	-0.499998	-0.866026	0.866023	0.500004	-1	-6.2091e-06
10	8	H	0	D2	L	1900-01-01 14:30:00	104	9.5	3850	-0.60876	-0.793355	0.965925	0.258823	-0.923882	0.382678
10	8	H	0	D2	L	1900-01-01 15:00:00	52	10	3900	-0.707105	-0.707108	1	4.24833e-06	-0.707111	0.707102
10	8	H	0	D2	L	1900-01-01 15:30:00	76	10.5	3950	-0.793352	-0.608763	0.965927	-0.258815	-0.382689	0.923877
10	8	H	0	D2	L	1900-01-01 16:00:00	68	11	4000	-0.866024	-0.500002	0.866028	-0.499996	-6.5359e-06	1
10	8	H	0	D2	L	1900-01-01 16:30:00	28	11.5	4050	-0.923879	-0.382685	0.70711	-0.707104	0.382677	0.923882
10	8	H	0	D2	L	1900-01-01 17:00:00	52	12	4100	-0.965925	-0.258821	0.500004	-0.866023	0.707102	0.707112
10	8	H	0	D2	L	1900-01-01 17:30:00	24	12.5	4150	-0.991445	-0.130528	0.258823	-0.965925	0.923877	0.38269
10	8	H	0	D2	L	1900-01-01 18:00:00	68	13	4200	-1	-2.28756e-06	4.57513e-06	-1	1	6.86269e-06
10	8	H	0	D2	L	1900-01-01 18:30:00	84	13.5	4250	-0.991445	0.130524	-0.258815	-0.965927	0.923882	-0.382677
10	8	H	0	D2	L	1900-01-01 19:00:00	72	14	4300	-0.965926	0.258817	-0.499996	-0.866028	0.707112	-0.707102
10	8	H	0	D2	L	1900-01-01 19:30:00	96	14.5	4350	-0.92388	0.382681	-0.707103	-0.70711	0.38269	-0.923877
10	8	H	0	D2	L	1900-01-01 20:00:00	96	15	4400	-0.866027	0.499998	-0.866023	-0.500004	7.18949e-06	-1
10	8	H	0	D2	L	1900-01-01 20:30:00	88	15.5	4450	-0.793355	0.60876	-0.965925	-0.258824	-0.382677	-0.923882
10	8	H	0	D2	L	1900-01-01 21:00:00	92	16	4500	-0.707109	0.707105	-1	-4.90192e-06	-0.707102	-0.707112
10	8	H	0	D2	L	1900-01-01 21:30:00	88	16.5	4550	-0.608763	0.793352	-0.965927	0.258814	-0.923877	-0.38269
10	8	H	0	D2	D	1900-01-01 22:00:00	76	17	4600	-0.500002	0.866024	-0.866028	0.499996	-1	-7.51628e-06
10	8	H	0	D2	D	1900-01-01 22:30:00	112	17.5	4650	-0.382686	0.923879	-0.70711	0.707103	-0.923882	0.382676
10	8	H	0	D2	D	1900-01-01 23:00:00	40	18	4700	-0.258822	0.965925	-0.500004	0.866023	-0.707112	0.707101
10	8	H	0	D2	D	1900-01-01 23:30:00	64	18.5	4750	-0.130529	0.991445	-0.258824	0.965924	-0.382691	0.923877
10	9	H	0	D2	D	1900-01-02	120	19	4800	-2.61436e-06	1	-5.22872e-06	1	-7.84308e-06	1
10	9	H	0	D2	D	1900-01-02 00:30:00	28	19.5	4850	0.130524	0.991445	0.258814	0.965927	0.382676	0.923883
10	9	H	0	D2	D	1900-01-02 01:00:00	112	20	4900	0.258816	0.965927	0.499995	0.866028	0.707101	0.707112
10	9	H	0	D2	D	1900-01-02 01:30:00	108	20.5	4950	0.382681	0.923881	0.707103	0.707111	0.923876	0.382691
10	9	H	0	D2	D	1900-01-02 02:00:00	96	21	5000	0.499998	0.866027	0.866023	0.500005	1	8.16987e-06
10	9	H	0	D2	D	1900-01-02 02:30:00	88	21.5	5050	0.608759	0.793355	0.965924	0.258824	0.923883	-0.382676
10	9	H	0	D2	D	1900-01-02 03:00:00	76	22	5100	0.707105	0.707109	1	5.55551e-06	0.707113	-0.707101
10	9	H	0	D2	D	1900-01-02 03:30:00	72	22.5	5150	0.793352	0.608764	0.965927	-0.258814	0.382691	-0.923876
10	9	H	0	D2	D	1900-01-02 04:00:00	84	23	5200	0.866024	0.500002	0.866028	-0.499995	8.49667e-06	-1
10	9	H	0	D2	D	1900-01-02 04:30:00	64	23.5	5250	0.923878	0.382686	0.707111	-0.707103	-0.382676	-0.923883
10	9	H	0	D2	D	1900-01-02 05:00:00	68	24	5300	0.965925	0.258822	0.500005	-0.866023	-0.707101	-0.707113
10	9	H	0	D2	D	1900-01-02 05:30:00	76	24.5	5350	0.991444	0.130529	0.258825	-0.965924	-0.923876	-0.382692
10	9	H	0	D2	L	06:00:00	68	1	5400	1	2.94115e-06	5.88231e-06	-1	-1	-8.82346e-06
11	5	H	0	D1	L	06:00:00	62	1	600	1	3.26795e-07	6.5359e-07	-1	-1	-9.80385e-07
11	5	H	0	D1	L	06:30:00	56	1.5	650	0.991445	-0.130526	-0.258818	-0.965926	-0.92388	0.382682
11	5	H	0	D1	L	07:00:00	38	2	700	0.965926	-0.258819	-0.499999	-0.866026	-0.707108	0.707106
11	5	H	0	D1	L	07:30:00	56	2.5	750	0.92388	-0.382683	-0.707106	-0.707107	-0.382685	0.923879
11	5	H	0	D1	L	08:00:00	62	3	800	0.866026	-0.5	-0.866025	-0.500001	-1.30718e-06	1
11	5	H	0	D1	L	08:30:00	62	3.5	850	0.793354	-0.608761	-0.965926	-0.25882	0.382682	0.92388
11	5	H	0	D1	L	09:00:00	64	4	900	0.707107	-0.707106	-1	-9.80385e-07	0.707106	0.707108
11	5	H	0	D1	L	09:30:00	66	4.5	950	0.608762	-0.793353	-0.965926	0.258818	0.923879	0.382685
11	5	H	0	D1	L	10:00:00	80	5	1000	0.5	-0.866025	-0.866026	0.499999	1	1.63397e-06
11	5	H	0	D1	L	10:30:00	68	5.5	1050	0.382684	-0.923879	-0.707108	0.707106	0.92388	-0.382682
11	5	H	0	D1	L	11:00:00	78	6	1100	0.25882	-0.965926	-0.500001	0.866025	0.707108	-0.707106
11	5	H	0	D1	L	11:30:00	58	6.5	1150	0.130527	-0.991445	-0.25882	0.965926	0.382685	-0.923879
11	5	H	0	D1	L	12:00:00	70	7	1200	6.5359e-07	-1	-1.30718e-06	1	1.96077e-06	-1
11	5	H	0	D1	L	12:30:00	96	7.5	1250	-0.130526	-0.991445	0.258818	0.965926	-0.382682	-0.92388
11	5	H	0	D1	L	13:00:00	96	8	1300	-0.258818	-0.965926	0.499999	0.866026	-0.707105	-0.707108
11	5	H	0	D1	L	13:30:00	96	8.5	1350	-0.382683	-0.92388	0.707106	0.707108	-0.923879	-0.382685
11	5	H	0	D1	L	14:00:00	108	9	1400	-0.499999	-0.866026	0.866025	0.500001	-1	-2.28756e-06
11	5	H	0	D1	L	14:30:00	100	9.5	1450	-0.608761	-0.793354	0.965925	0.258821	-0.92388	0.382681
11	5	H	0	D1	L	15:00:00	100	10	1500	-0.707106	-0.707107	1	1.63397e-06	-0.707109	0.707105
11	5	H	0	D1	L	15:30:00	56	10.5	1550	-0.793353	-0.608762	0.965926	-0.258817	-0.382686	0.923879
11	5	H	0	D1	L	16:00:00	108	11	1600	-0.866025	-0.500001	0.866026	-0.499998	-2.61436e-06	1
11	5	H	0	D1	L	16:30:00	112	11.5	1650	-0.923879	-0.382684	0.707108	-0.707106	0.382681	0.923881
11	5	H	0	D1	L	17:00:00	116	12	1700	-0.965926	-0.25882	0.500002	-0.866024	0.707105	0.707109
11	5	H	0	D1	L	17:30:00	124	12.5	1750	-0.991445	-0.130527	0.258821	-0.965925	0.923878	0.382686
11	5	H	0	D1	L	18:00:00	136	13	1800	-1	-9.80385e-07	1.96077e-06	-1	1	2.94115e-06
11	5	H	0	D1	L	18:30:00	76	13.5	1850	-0.991445	0.130525	-0.258817	-0.965926	0.923881	-0.382681
11	5	H	0	D1	L	19:00:00	120	14	1900	-0.965926	0.258818	-0.499998	-0.866026	0.707109	-0.707105
11	5	H	0	D1	L	19:30:00	144	14.5	1950	-0.92388	0.382682	-0.707105	-0.707108	0.382686	-0.923878
11	5	H	0	D1	L	20:00:00	68	15	2000	-0.866026	0.499999	-0.866024	-0.500002	3.26795e-06	-1
11	5	H	0	D1	L	20:30:00	112	15.5	2050	-0.793354	0.608761	-0.965925	-0.258821	-0.38268	-0.923881
11	5	H	0	D1	L	21:00:00	52	16	2100	-0.707108	0.707106	-1	-2.28756e-06	-0.707104	-0.707109
11	5	H	0	D1	L	21:30:00	60	16.5	2150	-0.608762	0.793353	-0.965926	0.258817	-0.923878	-0.382687
11	5	H	0	D1	D	22:00:00	56	17	2200	-0.500001	0.866025	-0.866027	0.499998	-1	-3.59474e-06
11	5	H	0	D1	D	22:30:00	48	17.5	2250	-0.382685	0.923879	-0.707109	0.707105	-0.923881	0.38268
11	5	H	0	D1	D	23:00:00	32	18	2300	-0.25882	0.965926	-0.500002	0.866024	-0.707109	0.707104
11	5	H	0	D1	D	23:30:00	36	18.5	2350	-0.130527	0.991445	-0.258822	0.965925	-0.382687	0.923878
11	6	H	0	D1	D	1900-01-01	.	19	2400	-1.30718e-06	1	-2.61436e-06	1	-3.92154e-06	1
11	6	H	0	D1	D	1900-01-01 00:30:00	52	19.5	2450	0.130525	0.991445	0.258816	0.965927	0.38268	0.923881
11	6	H	0	D1	D	1900-01-01 01:00:00	.	20	2500	0.258818	0.965926	0.499998	0.866027	0.707104	0.70711
11	6	H	0	D1	D	1900-01-01 01:30:00	20	20.5	2550	0.382682	0.92388	0.707105	0.707109	0.923878	0.382687
11	6	H	0	D1	D	1900-01-01 02:00:00	20	21	2600	0.499999	0.866026	0.866024	0.500002	1	4.24833e-06
11	6	H	0	D1	D	1900-01-01 02:30:00	24	21.5	2650	0.60876	0.793354	0.965925	0.258822	0.923881	-0.382679
11	6	H	0	D1	D	1900-01-01 03:00:00	.	22	2700	0.707106	0.707108	1	2.94115e-06	0.70711	-0.707104
11	6	H	0	D1	D	1900-01-01 03:30:00	.	22.5	2750	0.793352	0.608763	0.965927	-0.258816	0.382688	-0.923878
11	6	H	0	D1	D	1900-01-01 04:00:00	32	23	2800	0.866025	0.500001	0.866027	-0.499997	4.57513e-06	-1
11	6	H	0	D1	D	1900-01-01 04:30:00	.	23.5	2850	0.923879	0.382685	0.707109	-0.707105	-0.382679	-0.923881
11	6	H	0	D1	D	1900-01-01 05:00:00	36	24	2900	0.965925	0.258821	0.500003	-0.866024	-0.707103	-0.70711
11	6	H	0	D1	D	1900-01-01 05:30:00	.	24.5	2950	0.991445	0.130528	0.258822	-0.965925	-0.923878	-0.382688
11	6	H	0	D2	L	1900-01-01 06:00:00	48	1	3000	1	1.63397e-06	3.26795e-06	-1	-1	-4.90192e-06
11	6	H	0	D2	L	1900-01-01 06:30:00	36	1.5	3050	0.991445	-0.130525	-0.258816	-0.965927	-0.923881	0.382679
11	6	H	0	D2	L	1900-01-01 07:00:00	50	2	3100	0.965926	-0.258817	-0.499997	-0.866027	-0.70711	0.707103
11	6	H	0	D2	L	1900-01-01 07:30:00	56	2.5	3150	0.92388	-0.382682	-0.707104	-0.707109	-0.382688	0.923878
11	6	H	0	D2	L	1900-01-01 08:00:00	60	3	3200	0.866026	-0.499998	-0.866024	-0.500003	-5.22872e-06	1
11	6	H	0	D2	L	1900-01-01 08:30:00	64	3.5	3250	0.793354	-0.60876	-0.965925	-0.258822	0.382679	0.923882
11	6	H	0	D2	L	1900-01-01 09:00:00	62	4	3300	0.707108	-0.707106	-1	-3.59474e-06	0.707103	0.707111
11	6	H	0	D2	L	1900-01-01 09:30:00	70	4.5	3350	0.608763	-0.793352	-0.965927	0.258816	0.923877	0.382688
11	6	H	0	D2	L	1900-01-01 10:00:00	70	5	3400	0.500002	-0.866024	-0.866027	0.499997	1	5.55551e-06
11	6	H	0	D2	L	1900-01-01 10:30:00	60	5.5	3450	0.382685	-0.923879	-0.707109	0.707104	0.923882	-0.382678
11	6	H	0	D2	L	1900-01-01 11:00:00	64	6	3500	0.258821	-0.965925	-0.500003	0.866023	0.707111	-0.707103
11	6	H	0	D2	L	1900-01-01 11:30:00	72	6.5	3550	0.130528	-0.991445	-0.258823	0.965925	0.382689	-0.923877
11	6	H	0	D2	L	1900-01-01 12:00:00	68	7	3600	1.96077e-06	-1	-3.92154e-06	1	5.88231e-06	-1
11	6	H	0	D2	L	1900-01-01 12:30:00	60	7.5	3650	-0.130524	-0.991445	0.258815	0.965927	-0.382678	-0.923882
11	6	H	0	D2	L	1900-01-01 13:00:00	52	8	3700	-0.258817	-0.965926	0.499997	0.866027	-0.707103	-0.707111
11	6	H	0	D2	L	1900-01-01 13:30:00	100	8.5	3750	-0.382682	-0.92388	0.707104	0.70711	-0.923877	-0.382689
11	6	H	0	D2	L	1900-01-01 14:00:00	68	9	3800	-0.499998	-0.866026	0.866023	0.500004	-1	-6.2091e-06
11	6	H	0	D2	L	1900-01-01 14:30:00	80	9.5	3850	-0.60876	-0.793355	0.965925	0.258823	-0.923882	0.382678
11	6	H	0	D2	L	1900-01-01 15:00:00	88	10	3900	-0.707105	-0.707108	1	4.24833e-06	-0.707111	0.707102
11	6	H	0	D2	L	1900-01-01 15:30:00	96	10.5	3950	-0.793352	-0.608763	0.965927	-0.258815	-0.382689	0.923877
11	6	H	0	D2	L	1900-01-01 16:00:00	92	11	4000	-0.866024	-0.500002	0.866028	-0.499996	-6.5359e-06	1
11	6	H	0	D2	L	1900-01-01 16:30:00	64	11.5	4050	-0.923879	-0.382685	0.70711	-0.707104	0.382677	0.923882
11	6	H	0	D2	L	1900-01-01 17:00:00	80	12	4100	-0.965925	-0.258821	0.500004	-0.866023	0.707102	0.707112
11	6	H	0	D2	L	1900-01-01 17:30:00	72	12.5	4150	-0.991445	-0.130528	0.258823	-0.965925	0.923877	0.38269
11	6	H	0	D2	L	1900-01-01 18:00:00	88	13	4200	-1	-2.28756e-06	4.57513e-06	-1	1	6.86269e-06
11	6	H	0	D2	L	1900-01-01 18:30:00	80	13.5	4250	-0.991445	0.130524	-0.258815	-0.965927	0.923882	-0.382677
11	6	H	0	D2	L	1900-01-01 19:00:00	64	14	4300	-0.965926	0.258817	-0.499996	-0.866028	0.707112	-0.707102
11	6	H	0	D2	L	1900-01-01 19:30:00	48	14.5	4350	-0.92388	0.382681	-0.707103	-0.70711	0.38269	-0.923877
11	6	H	0	D2	L	1900-01-01 20:00:00	88	15	4400	-0.866027	0.499998	-0.866023	-0.500004	7.18949e-06	-1
11	6	H	0	D2	L	1900-01-01 20:30:00	12	15.5	4450	-0.793355	0.60876	-0.965925	-0.258824	-0.382677	-0.923882
11	6	H	0	D2	L	1900-01-01 21:00:00	32	16	4500	-0.707109	0.707105	-1	-4.90192e-06	-0.707102	-0.707112
11	6	H	0	D2	L	1900-01-01 21:30:00	20	16.5	4550	-0.608763	0.793352	-0.965927	0.258814	-0.923877	-0.38269
11	6	H	0	D2	D	1900-01-01 22:00:00	36	17	4600	-0.500002	0.866024	-0.866028	0.499996	-1	-7.51628e-06
11	6	H	0	D2	D	1900-01-01 22:30:00	32	17.5	4650	-0.382686	0.923879	-0.70711	0.707103	-0.923882	0.382676
11	6	H	0	D2	D	1900-01-01 23:00:00	44	18	4700	-0.258822	0.965925	-0.500004	0.866023	-0.707112	0.707101
11	6	H	0	D2	D	1900-01-01 23:30:00	32	18.5	4750	-0.130529	0.991445	-0.258824	0.965924	-0.382691	0.923877
11	7	H	0	D2	D	1900-01-02	48	19	4800	-2.61436e-06	1	-5.22872e-06	1	-7.84308e-06	1
11	7	H	0	D2	D	1900-01-02 00:30:00	60	19.5	4850	0.130524	0.991445	0.258814	0.965927	0.382676	0.923883
11	7	H	0	D2	D	1900-01-02 01:00:00	44	20	4900	0.258816	0.965927	0.499995	0.866028	0.707101	0.707112
11	7	H	0	D2	D	1900-01-02 01:30:00	48	20.5	4950	0.382681	0.923881	0.707103	0.707111	0.923876	0.382691
11	7	H	0	D2	D	1900-01-02 02:00:00	40	21	5000	0.499998	0.866027	0.866023	0.500005	1	8.16987e-06
11	7	H	0	D2	D	1900-01-02 02:30:00	48	21.5	5050	0.608759	0.793355	0.965924	0.258824	0.923883	-0.382676
11	7	H	0	D2	D	1900-01-02 03:00:00	44	22	5100	0.707105	0.707109	1	5.55551e-06	0.707113	-0.707101
11	7	H	0	D2	D	1900-01-02 03:30:00	60	22.5	5150	0.793352	0.608764	0.965927	-0.258814	0.382691	-0.923876
11	7	H	0	D2	D	1900-01-02 04:00:00	52	23	5200	0.866024	0.500002	0.866028	-0.499995	8.49667e-06	-1
11	7	H	0	D2	D	1900-01-02 04:30:00	56	23.5	5250	0.923878	0.382686	0.707111	-0.707103	-0.382676	-0.923883
11	7	H	0	D2	D	1900-01-02 05:00:00	80	24	5300	0.965925	0.258822	0.500005	-0.866023	-0.707101	-0.707113
11	7	H	0	D2	D	1900-01-02 05:30:00	68	24.5	5350	0.991444	0.130529	0.258825	-0.965924	-0.923876	-0.382692
11	7	H	0	D2	L	06:00:00	64	1	5400	1	2.94115e-06	5.88231e-06	-1	-1	-8.82346e-06
14	8	C	1	D1	L	06:00:00	24	1	600	1	3.26795e-07	6.5359e-07	-1	-1	-9.80385e-07
14	8	C	1	D1	L	06:30:00	22	1.5	650	0.991445	-0.130526	-0.258818	-0.965926	-0.92388	0.382682
14	8	C	1	D1	L	07:00:00	24	2	700	0.965926	-0.258819	-0.499999	-0.866026	-0.707108	0.707106
14	8	C	1	D1	L	07:30:00	24	2.5	750	0.92388	-0.382683	-0.707106	-0.707107	-0.382685	0.923879
14	8	C	1	D1	L	08:00:00	26	3	800	0.866026	-0.5	-0.866025	-0.500001	-1.30718e-06	1
14	8	C	1	D1	L	08:30:00	36	3.5	850	0.793354	-0.608761	-0.965926	-0.25882	0.382682	0.92388
14	8	C	1	D1	L	09:00:00	22	4	900	0.707107	-0.707106	-1	-9.80385e-07	0.707106	0.707108
14	8	C	1	D1	L	09:30:00	22	4.5	950	0.608762	-0.793353	-0.965926	0.258818	0.923879	0.382685
14	8	C	1	D1	L	10:00:00	26	5	1000	0.5	-0.866025	-0.866026	0.499999	1	1.63397e-06
14	8	C	1	D1	L	10:30:00	34	5.5	1050	0.382684	-0.923879	-0.707108	0.707106	0.92388	-0.382682
14	8	C	1	D1	L	11:00:00	32	6	1100	0.25882	-0.965926	-0.500001	0.866025	0.707108	-0.707106
14	8	C	1	D1	L	11:30:00	34	6.5	1150	0.130527	-0.991445	-0.25882	0.965926	0.382685	-0.923879
14	8	C	1	D1	L	12:00:00	30	7	1200	6.5359e-07	-1	-1.30718e-06	1	1.96077e-06	-1
14	8	C	1	D1	L	12:30:00	24	7.5	1250	-0.130526	-0.991445	0.258818	0.965926	-0.382682	-0.92388
14	8	C	1	D1	L	13:00:00	24	8	1300	-0.258818	-0.965926	0.499999	0.866026	-0.707105	-0.707108
14	8	C	1	D1	L	13:30:00	20	8.5	1350	-0.382683	-0.92388	0.707106	0.707108	-0.923879	-0.382685
14	8	C	1	D1	L	14:00:00	32	9	1400	-0.499999	-0.866026	0.866025	0.500001	-1	-2.28756e-06
14	8	C	1	D1	L	14:30:00	16	9.5	1450	-0.608761	-0.793354	0.965925	0.258821	-0.92388	0.382681
14	8	C	1	D1	L	15:00:00	24	10	1500	-0.707106	-0.707107	1	1.63397e-06	-0.707109	0.707105
14	8	C	1	D1	L	15:30:00	28	10.5	1550	-0.793353	-0.608762	0.965926	-0.258817	-0.382686	0.923879
14	8	C	1	D1	L	16:00:00	46	11	1600	-0.866025	-0.500001	0.866026	-0.499998	-2.61436e-06	1
14	8	C	1	D1	L	16:30:00	24	11.5	1650	-0.923879	-0.382684	0.707108	-0.707106	0.382681	0.923881
14	8	C	1	D1	L	17:00:00	20	12	1700	-0.965926	-0.25882	0.500002	-0.866024	0.707105	0.707109
14	8	C	1	D1	L	17:30:00	24	12.5	1750	-0.991445	-0.130527	0.258821	-0.965925	0.923878	0.382686
14	8	C	1	D1	L	18:00:00	32	13	1800	-1	-9.80385e-07	1.96077e-06	-1	1	2.94115e-06
14	8	C	1	D1	L	18:30:00	28	13.5	1850	-0.991445	0.130525	-0.258817	-0.965926	0.923881	-0.382681
14	8	C	1	D1	L	19:00:00	24	14	1900	-0.965926	0.258818	-0.499998	-0.866026	0.707109	-0.707105
14	8	C	1	D1	L	19:30:00	16	14.5	1950	-0.92388	0.382682	-0.707105	-0.707108	0.382686	-0.923878
14	8	C	1	D1	L	20:00:00	16	15	2000	-0.866026	0.499999	-0.866024	-0.500002	3.26795e-06	-1
14	8	C	1	D1	L	20:30:00	16	15.5	2050	-0.793354	0.608761	-0.965925	-0.258821	-0.38268	-0.923881
14	8	C	1	D1	L	21:00:00	24	16	2100	-0.707108	0.707106	-1	-2.28756e-06	-0.707104	-0.707109
14	8	C	1	D1	L	21:30:00	16	16.5	2150	-0.608762	0.793353	-0.965926	0.258817	-0.923878	-0.382687
14	8	C	1	D1	D	22:00:00	28	17	2200	-0.500001	0.866025	-0.866027	0.499998	-1	-3.59474e-06
14	8	C	1	D1	D	22:30:00	.	17.5	2250	-0.382685	0.923879	-0.707109	0.707105	-0.923881	0.38268
14	8	C	1	D1	D	23:00:00	24	18	2300	-0.25882	0.965926	-0.500002	0.866024	-0.707109	0.707104
14	8	C	1	D1	D	23:30:00	24	18.5	2350	-0.130527	0.991445	-0.258822	0.965925	-0.382687	0.923878
14	9	C	1	D1	D	1900-01-01	16	19	2400	-1.30718e-06	1	-2.61436e-06	1	-3.92154e-06	1
14	9	C	1	D1	D	1900-01-01 00:30:00	20	19.5	2450	0.130525	0.991445	0.258816	0.965927	0.38268	0.923881
14	9	C	1	D1	D	1900-01-01 01:00:00	32	20	2500	0.258818	0.965926	0.499998	0.866027	0.707104	0.70711
14	9	C	1	D1	D	1900-01-01 01:30:00	20	20.5	2550	0.382682	0.92388	0.707105	0.707109	0.923878	0.382687
14	9	C	1	D1	D	1900-01-01 02:00:00	24	21	2600	0.499999	0.866026	0.866024	0.500002	1	4.24833e-06
14	9	C	1	D1	D	1900-01-01 02:30:00	.	21.5	2650	0.60876	0.793354	0.965925	0.258822	0.923881	-0.382679
14	9	C	1	D1	D	1900-01-01 03:00:00	28	22	2700	0.707106	0.707108	1	2.94115e-06	0.70711	-0.707104
14	9	C	1	D1	D	1900-01-01 03:30:00	16	22.5	2750	0.793352	0.608763	0.965927	-0.258816	0.382688	-0.923878
14	9	C	1	D1	D	1900-01-01 04:00:00	16	23	2800	0.866025	0.500001	0.866027	-0.499997	4.57513e-06	-1
14	9	C	1	D1	D	1900-01-01 04:30:00	12	23.5	2850	0.923879	0.382685	0.707109	-0.707105	-0.382679	-0.923881
14	9	C	1	D1	D	1900-01-01 05:00:00	.	24	2900	0.965925	0.258821	0.500003	-0.866024	-0.707103	-0.70711
14	9	C	1	D1	D	1900-01-01 05:30:00	20	24.5	2950	0.991445	0.130528	0.258822	-0.965925	-0.923878	-0.382688
14	9	C	1	D2	L	1900-01-01 06:00:00	14	1	3000	1	1.63397e-06	3.26795e-06	-1	-1	-4.90192e-06
14	9	C	1	D2	L	1900-01-01 06:30:00	16	1.5	3050	0.991445	-0.130525	-0.258816	-0.965927	-0.923881	0.382679
14	9	C	1	D2	L	1900-01-01 07:00:00	16	2	3100	0.965926	-0.258817	-0.499997	-0.866027	-0.70711	0.707103
14	9	C	1	D2	L	1900-01-01 07:30:00	16	2.5	3150	0.92388	-0.382682	-0.707104	-0.707109	-0.382688	0.923878
14	9	C	1	D2	L	1900-01-01 08:00:00	18	3	3200	0.866026	-0.499998	-0.866024	-0.500003	-5.22872e-06	1
14	9	C	1	D2	L	1900-01-01 08:30:00	22	3.5	3250	0.793354	-0.60876	-0.965925	-0.258822	0.382679	0.923882
14	9	C	1	D2	L	1900-01-01 09:00:00	18	4	3300	0.707108	-0.707106	-1	-3.59474e-06	0.707103	0.707111
14	9	C	1	D2	L	1900-01-01 09:30:00	22	4.5	3350	0.608763	-0.793352	-0.965927	0.258816	0.923877	0.382688
14	9	C	1	D2	L	1900-01-01 10:00:00	18	5	3400	0.500002	-0.866024	-0.866027	0.499997	1	5.55551e-06
14	9	C	1	D2	L	1900-01-01 10:30:00	24	5.5	3450	0.382685	-0.923879	-0.707109	0.707104	0.923882	-0.382678
14	9	C	1	D2	L	1900-01-01 11:00:00	24	6	3500	0.258821	-0.965925	-0.500003	0.866023	0.707111	-0.707103
14	9	C	1	D2	L	1900-01-01 11:30:00	24	6.5	3550	0.130528	-0.991445	-0.258823	0.965925	0.382689	-0.923877
14	9	C	1	D2	L	1900-01-01 12:00:00	26	7	3600	1.96077e-06	-1	-3.92154e-06	1	5.88231e-06	-1
14	9	C	1	D2	L	1900-01-01 12:30:00	24	7.5	3650	-0.130524	-0.991445	0.258815	0.965927	-0.382678	-0.923882
14	9	C	1	D2	L	1900-01-01 13:00:00	16	8	3700	-0.258817	-0.965926	0.499997	0.866027	-0.707103	-0.707111
14	9	C	1	D2	L	1900-01-01 13:30:00	24	8.5	3750	-0.382682	-0.92388	0.707104	0.70711	-0.923877	-0.382689
14	9	C	1	D2	L	1900-01-01 14:00:00	24	9	3800	-0.499998	-0.866026	0.866023	0.500004	-1	-6.2091e-06
14	9	C	1	D2	L	1900-01-01 14:30:00	24	9.5	3850	-0.60876	-0.793355	0.965925	0.258823	-0.923882	0.382678
14	9	C	1	D2	L	1900-01-01 15:00:00	40	10	3900	-0.707105	-0.707108	1	4.24833e-06	-0.707111	0.707102
14	9	C	1	D2	L	1900-01-01 15:30:00	24	10.5	3950	-0.793352	-0.608763	0.965927	-0.258815	-0.382689	0.923877
14	9	C	1	D2	L	1900-01-01 16:00:00	24	11	4000	-0.866024	-0.500002	0.866028	-0.499996	-6.5359e-06	1
14	9	C	1	D2	L	1900-01-01 16:30:00	.	11.5	4050	-0.923879	-0.382685	0.70711	-0.707104	0.382677	0.923882
14	9	C	1	D2	L	1900-01-01 17:00:00	24	12	4100	-0.965925	-0.258821	0.500004	-0.866023	0.707102	0.707112
14	9	C	1	D2	L	1900-01-01 17:30:00	16	12.5	4150	-0.991445	-0.130528	0.258823	-0.965925	0.923877	0.38269
14	9	C	1	D2	L	1900-01-01 18:00:00	16	13	4200	-1	-2.28756e-06	4.57513e-06	-1	1	6.86269e-06
14	9	C	1	D2	L	1900-01-01 18:30:00	16	13.5	4250	-0.991445	0.130524	-0.258815	-0.965927	0.923882	-0.382677
14	9	C	1	D2	L	1900-01-01 19:00:00	16	14	4300	-0.965926	0.258817	-0.499996	-0.866028	0.707112	-0.707102
14	9	C	1	D2	L	1900-01-01 19:30:00	20	14.5	4350	-0.92388	0.382681	-0.707103	-0.70711	0.38269	-0.923877
14	9	C	1	D2	L	1900-01-01 20:00:00	20	15	4400	-0.866027	0.499998	-0.866023	-0.500004	7.18949e-06	-1
14	9	C	1	D2	L	1900-01-01 20:30:00	28	15.5	4450	-0.793355	0.60876	-0.965925	-0.258824	-0.382677	-0.923882
14	9	C	1	D2	L	1900-01-01 21:00:00	36	16	4500	-0.707109	0.707105	-1	-4.90192e-06	-0.707102	-0.707112
14	9	C	1	D2	L	1900-01-01 21:30:00	20	16.5	4550	-0.608763	0.793352	-0.965927	0.258814	-0.923877	-0.38269
14	9	C	1	D2	D	1900-01-01 22:00:00	20	17	4600	-0.500002	0.866024	-0.866028	0.499996	-1	-7.51628e-06
14	9	C	1	D2	D	1900-01-01 22:30:00	16	17.5	4650	-0.382686	0.923879	-0.70711	0.707103	-0.923882	0.382676
14	9	C	1	D2	D	1900-01-01 23:00:00	28	18	4700	-0.258822	0.965925	-0.500004	0.866023	-0.707112	0.707101
14	9	C	1	D2	D	1900-01-01 23:30:00	20	18.5	4750	-0.130529	0.991445	-0.258824	0.965924	-0.382691	0.923877
14	10	C	1	D2	D	1900-01-02	16	19	4800	-2.61436e-06	1	-5.22872e-06	1	-7.84308e-06	1
14	10	C	1	D2	D	1900-01-02 00:30:00	16	19.5	4850	0.130524	0.991445	0.258814	0.965927	0.382676	0.923883
14	10	C	1	D2	D	1900-01-02 01:00:00	16	20	4900	0.258816	0.965927	0.499995	0.866028	0.707101	0.707112
14	10	C	1	D2	D	1900-01-02 01:30:00	12	20.5	4950	0.382681	0.923881	0.707103	0.707111	0.923876	0.382691
14	10	C	1	D2	D	1900-01-02 02:00:00	20	21	5000	0.499998	0.866027	0.866023	0.500005	1	8.16987e-06
14	10	C	1	D2	D	1900-01-02 02:30:00	16	21.5	5050	0.608759	0.793355	0.965924	0.258824	0.923883	-0.382676
14	10	C	1	D2	D	1900-01-02 03:00:00	16	22	5100	0.707105	0.707109	1	5.55551e-06	0.707113	-0.707101
14	10	C	1	D2	D	1900-01-02 03:30:00	52	22.5	5150	0.793352	0.608764	0.965927	-0.258814	0.382691	-0.923876
14	10	C	1	D2	D	1900-01-02 04:00:00	16	23	5200	0.866024	0.500002	0.866028	-0.499995	8.49667e-06	-1
14	10	C	1	D2	D	1900-01-02 04:30:00	16	23.5	5250	0.923878	0.382686	0.707111	-0.707103	-0.382676	-0.923883
14	10	C	1	D2	D	1900-01-02 05:00:00	16	24	5300	0.965925	0.258822	0.500005	-0.866023	-0.707101	-0.707113
14	10	C	1	D2	D	1900-01-02 05:30:00	16	24.5	5350	0.991444	0.130529	0.258825	-0.965924	-0.923876	-0.382692
14	10	C	1	D2	L	06:00:00	18	1	5400	1	2.94115e-06	5.88231e-06	-1	-1	-8.82346e-06
16	6	C	0	D1	L	06:00:00	28	1	600	1	3.26795e-07	6.5359e-07	-1	-1	-9.80385e-07
16	6	C	0	D1	L	06:30:00	32	1.5	650	0.991445	-0.130526	-0.258818	-0.965926	-0.92388	0.382682
16	6	C	0	D1	L	07:00:00	46	2	700	0.965926	-0.258819	-0.499999	-0.866026	-0.707108	0.707106
16	6	C	0	D1	L	07:30:00	28	2.5	750	0.92388	-0.382683	-0.707106	-0.707107	-0.382685	0.923879
16	6	C	0	D1	L	08:00:00	28	3	800	0.866026	-0.5	-0.866025	-0.500001	-1.30718e-06	1
16	6	C	0	D1	L	08:30:00	30	3.5	850	0.793354	-0.608761	-0.965926	-0.25882	0.382682	0.92388
16	6	C	0	D1	L	09:00:00	34	4	900	0.707107	-0.707106	-1	-9.80385e-07	0.707106	0.707108
16	6	C	0	D1	L	09:30:00	28	4.5	950	0.608762	-0.793353	-0.965926	0.258818	0.923879	0.382685
16	6	C	0	D1	L	10:00:00	34	5	1000	0.5	-0.866025	-0.866026	0.499999	1	1.63397e-06
16	6	C	0	D1	L	10:30:00	28	5.5	1050	0.382684	-0.923879	-0.707108	0.707106	0.92388	-0.382682
16	6	C	0	D1	L	11:00:00	28	6	1100	0.25882	-0.965926	-0.500001	0.866025	0.707108	-0.707106
16	6	C	0	D1	L	11:30:00	34	6.5	1150	0.130527	-0.991445	-0.25882	0.965926	0.382685	-0.923879
16	6	C	0	D1	L	12:00:00	38	7	1200	6.5359e-07	-1	-1.30718e-06	1	1.96077e-06	-1
16	6	C	0	D1	L	12:30:00	36	7.5	1250	-0.130526	-0.991445	0.258818	0.965926	-0.382682	-0.92388
16	6	C	0	D1	L	13:00:00	20	8	1300	-0.258818	-0.965926	0.499999	0.866026	-0.707105	-0.707108
16	6	C	0	D1	L	13:30:00	40	8.5	1350	-0.382683	-0.92388	0.707106	0.707108	-0.923879	-0.382685
16	6	C	0	D1	L	14:00:00	28	9	1400	-0.499999	-0.866026	0.866025	0.500001	-1	-2.28756e-06
16	6	C	0	D1	L	14:30:00	20	9.5	1450	-0.608761	-0.793354	0.965925	0.258821	-0.92388	0.382681
16	6	C	0	D1	L	15:00:00	16	10	1500	-0.707106	-0.707107	1	1.63397e-06	-0.707109	0.707105
16	6	C	0	D1	L	15:30:00	28	10.5	1550	-0.793353	-0.608762	0.965926	-0.258817	-0.382686	0.923879
16	6	C	0	D1	L	16:00:00	16	11	1600	-0.866025	-0.500001	0.866026	-0.499998	-2.61436e-06	1
16	6	C	0	D1	L	16:30:00	20	11.5	1650	-0.923879	-0.382684	0.707108	-0.707106	0.382681	0.923881
16	6	C	0	D1	L	17:00:00	20	12	1700	-0.965926	-0.25882	0.500002	-0.866024	0.707105	0.707109
16	6	C	0	D1	L	17:30:00	24	12.5	1750	-0.991445	-0.130527	0.258821	-0.965925	0.923878	0.382686
16	6	C	0	D1	L	18:00:00	32	13	1800	-1	-9.80385e-07	1.96077e-06	-1	1	2.94115e-06
16	6	C	0	D1	L	18:30:00	16	13.5	1850	-0.991445	0.130525	-0.258817	-0.965926	0.923881	-0.382681
16	6	C	0	D1	L	19:00:00	20	14	1900	-0.965926	0.258818	-0.499998	-0.866026	0.707109	-0.707105
16	6	C	0	D1	L	19:30:00	28	14.5	1950	-0.92388	0.382682	-0.707105	-0.707108	0.382686	-0.923878
16	6	C	0	D1	L	20:00:00	24	15	2000	-0.866026	0.499999	-0.866024	-0.500002	3.26795e-06	-1
16	6	C	0	D1	L	20:30:00	28	15.5	2050	-0.793354	0.608761	-0.965925	-0.258821	-0.38268	-0.923881
16	6	C	0	D1	L	21:00:00	28	16	2100	-0.707108	0.707106	-1	-2.28756e-06	-0.707104	-0.707109
16	6	C	0	D1	L	21:30:00	16	16.5	2150	-0.608762	0.793353	-0.965926	0.258817	-0.923878	-0.382687
16	6	C	0	D1	D	22:00:00	32	17	2200	-0.500001	0.866025	-0.866027	0.499998	-1	-3.59474e-06
16	6	C	0	D1	D	22:30:00	24	17.5	2250	-0.382685	0.923879	-0.707109	0.707105	-0.923881	0.38268
16	6	C	0	D1	D	23:00:00	32	18	2300	-0.25882	0.965926	-0.500002	0.866024	-0.707109	0.707104
16	6	C	0	D1	D	23:30:00	32	18.5	2350	-0.130527	0.991445	-0.258822	0.965925	-0.382687	0.923878
16	7	C	0	D1	D	1900-01-01	24	19	2400	-1.30718e-06	1	-2.61436e-06	1	-3.92154e-06	1
16	7	C	0	D1	D	1900-01-01 00:30:00	.	19.5	2450	0.130525	0.991445	0.258816	0.965927	0.38268	0.923881
16	7	C	0	D1	D	1900-01-01 01:00:00	.	20	2500	0.258818	0.965926	0.499998	0.866027	0.707104	0.70711
16	7	C	0	D1	D	1900-01-01 01:30:00	28	20.5	2550	0.382682	0.92388	0.707105	0.707109	0.923878	0.382687
16	7	C	0	D1	D	1900-01-01 02:00:00	.	21	2600	0.499999	0.866026	0.866024	0.500002	1	4.24833e-06
16	7	C	0	D1	D	1900-01-01 02:30:00	.	21.5	2650	0.60876	0.793354	0.965925	0.258822	0.923881	-0.382679
16	7	C	0	D1	D	1900-01-01 03:00:00	.	22	2700	0.707106	0.707108	1	2.94115e-06	0.70711	-0.707104
16	7	C	0	D1	D	1900-01-01 03:30:00	20	22.5	2750	0.793352	0.608763	0.965927	-0.258816	0.382688	-0.923878
16	7	C	0	D1	D	1900-01-01 04:00:00	64	23	2800	0.866025	0.500001	0.866027	-0.499997	4.57513e-06	-1
16	7	C	0	D1	D	1900-01-01 04:30:00	.	23.5	2850	0.923879	0.382685	0.707109	-0.707105	-0.382679	-0.923881
16	7	C	0	D1	D	1900-01-01 05:00:00	.	24	2900	0.965925	0.258821	0.500003	-0.866024	-0.707103	-0.70711
16	7	C	0	D1	D	1900-01-01 05:30:00	24	24.5	2950	0.991445	0.130528	0.258822	-0.965925	-0.923878	-0.382688
16	7	C	0	D2	L	1900-01-01 06:00:00	16	1	3000	1	1.63397e-06	3.26795e-06	-1	-1	-4.90192e-06
16	7	C	0	D2	L	1900-01-01 06:30:00	14	1.5	3050	0.991445	-0.130525	-0.258816	-0.965927	-0.923881	0.382679
16	7	C	0	D2	L	1900-01-01 07:00:00	20	2	3100	0.965926	-0.258817	-0.499997	-0.866027	-0.70711	0.707103
16	7	C	0	D2	L	1900-01-01 07:30:00	16	2.5	3150	0.92388	-0.382682	-0.707104	-0.707109	-0.382688	0.923878
16	7	C	0	D2	L	1900-01-01 08:00:00	18	3	3200	0.866026	-0.499998	-0.866024	-0.500003	-5.22872e-06	1
16	7	C	0	D2	L	1900-01-01 08:30:00	18	3.5	3250	0.793354	-0.60876	-0.965925	-0.258822	0.382679	0.923882
16	7	C	0	D2	L	1900-01-01 09:00:00	20	4	3300	0.707108	-0.707106	-1	-3.59474e-06	0.707103	0.707111
16	7	C	0	D2	L	1900-01-01 09:30:00	22	4.5	3350	0.608763	-0.793352	-0.965927	0.258816	0.923877	0.382688
16	7	C	0	D2	L	1900-01-01 10:00:00	20	5	3400	0.500002	-0.866024	-0.866027	0.499997	1	5.55551e-06
16	7	C	0	D2	L	1900-01-01 10:30:00	24	5.5	3450	0.382685	-0.923879	-0.707109	0.707104	0.923882	-0.382678
16	7	C	0	D2	L	1900-01-01 11:00:00	36	6	3500	0.258821	-0.965925	-0.500003	0.866023	0.707111	-0.707103
16	7	C	0	D2	L	1900-01-01 11:30:00	24	6.5	3550	0.130528	-0.991445	-0.258823	0.965925	0.382689	-0.923877
16	7	C	0	D2	L	1900-01-01 12:00:00	18	7	3600	1.96077e-06	-1	-3.92154e-06	1	5.88231e-06	-1
16	7	C	0	D2	L	1900-01-01 12:30:00	20	7.5	3650	-0.130524	-0.991445	0.258815	0.965927	-0.382678	-0.923882
16	7	C	0	D2	L	1900-01-01 13:00:00	28	8	3700	-0.258817	-0.965926	0.499997	0.866027	-0.707103	-0.707111
16	7	C	0	D2	L	1900-01-01 13:30:00	24	8.5	3750	-0.382682	-0.92388	0.707104	0.70711	-0.923877	-0.382689
16	7	C	0	D2	L	1900-01-01 14:00:00	20	9	3800	-0.499998	-0.866026	0.866023	0.500004	-1	-6.2091e-06
16	7	C	0	D2	L	1900-01-01 14:30:00	24	9.5	3850	-0.60876	-0.793355	0.965925	0.258823	-0.923882	0.382678
16	7	C	0	D2	L	1900-01-01 15:00:00	36	10	3900	-0.707105	-0.707108	1	4.24833e-06	-0.707111	0.707102
16	7	C	0	D2	L	1900-01-01 15:30:00	24	10.5	3950	-0.793352	-0.608763	0.965927	-0.258815	-0.382689	0.923877
16	7	C	0	D2	L	1900-01-01 16:00:00	24	11	4000	-0.866024	-0.500002	0.866028	-0.499996	-6.5359e-06	1
16	7	C	0	D2	L	1900-01-01 16:30:00	40	11.5	4050	-0.923879	-0.382685	0.70711	-0.707104	0.382677	0.923882
16	7	C	0	D2	L	1900-01-01 17:00:00	20	12	4100	-0.965925	-0.258821	0.500004	-0.866023	0.707102	0.707112
16	7	C	0	D2	L	1900-01-01 17:30:00	20	12.5	4150	-0.991445	-0.130528	0.258823	-0.965925	0.923877	0.38269
16	7	C	0	D2	L	1900-01-01 18:00:00	.	13	4200	-1	-2.28756e-06	4.57513e-06	-1	1	6.86269e-06
16	7	C	0	D2	L	1900-01-01 18:30:00	20	13.5	4250	-0.991445	0.130524	-0.258815	-0.965927	0.923882	-0.382677
16	7	C	0	D2	L	1900-01-01 19:00:00	16	14	4300	-0.965926	0.258817	-0.499996	-0.866028	0.707112	-0.707102
16	7	C	0	D2	L	1900-01-01 19:30:00	24	14.5	4350	-0.92388	0.382681	-0.707103	-0.70711	0.38269	-0.923877
16	7	C	0	D2	L	1900-01-01 20:00:00	32	15	4400	-0.866027	0.499998	-0.866023	-0.500004	7.18949e-06	-1
16	7	C	0	D2	L	1900-01-01 20:30:00	20	15.5	4450	-0.793355	0.60876	-0.965925	-0.258824	-0.382677	-0.923882
16	7	C	0	D2	L	1900-01-01 21:00:00	20	16	4500	-0.707109	0.707105	-1	-4.90192e-06	-0.707102	-0.707112
16	7	C	0	D2	L	1900-01-01 21:30:00	24	16.5	4550	-0.608763	0.793352	-0.965927	0.258814	-0.923877	-0.38269
16	7	C	0	D2	D	1900-01-01 22:00:00	16	17	4600	-0.500002	0.866024	-0.866028	0.499996	-1	-7.51628e-06
16	7	C	0	D2	D	1900-01-01 22:30:00	20	17.5	4650	-0.382686	0.923879	-0.70711	0.707103	-0.923882	0.382676
16	7	C	0	D2	D	1900-01-01 23:00:00	20	18	4700	-0.258822	0.965925	-0.500004	0.866023	-0.707112	0.707101
16	7	C	0	D2	D	1900-01-01 23:30:00	20	18.5	4750	-0.130529	0.991445	-0.258824	0.965924	-0.382691	0.923877
16	8	C	0	D2	D	1900-01-02	24	19	4800	-2.61436e-06	1	-5.22872e-06	1	-7.84308e-06	1
16	8	C	0	D2	D	1900-01-02 00:30:00	20	19.5	4850	0.130524	0.991445	0.258814	0.965927	0.382676	0.923883
16	8	C	0	D2	D	1900-01-02 01:00:00	20	20	4900	0.258816	0.965927	0.499995	0.866028	0.707101	0.707112
16	8	C	0	D2	D	1900-01-02 01:30:00	28	20.5	4950	0.382681	0.923881	0.707103	0.707111	0.923876	0.382691
16	8	C	0	D2	D	1900-01-02 02:00:00	16	21	5000	0.499998	0.866027	0.866023	0.500005	1	8.16987e-06
16	8	C	0	D2	D	1900-01-02 02:30:00	16	21.5	5050	0.608759	0.793355	0.965924	0.258824	0.923883	-0.382676
16	8	C	0	D2	D	1900-01-02 03:00:00	16	22	5100	0.707105	0.707109	1	5.55551e-06	0.707113	-0.707101
16	8	C	0	D2	D	1900-01-02 03:30:00	16	22.5	5150	0.793352	0.608764	0.965927	-0.258814	0.382691	-0.923876
16	8	C	0	D2	D	1900-01-02 04:00:00	12	23	5200	0.866024	0.500002	0.866028	-0.499995	8.49667e-06	-1
16	8	C	0	D2	D	1900-01-02 04:30:00	16	23.5	5250	0.923878	0.382686	0.707111	-0.707103	-0.382676	-0.923883
16	8	C	0	D2	D	1900-01-02 05:00:00	24	24	5300	0.965925	0.258822	0.500005	-0.866023	-0.707101	-0.707113
16	8	C	0	D2	D	1900-01-02 05:30:00	24	24.5	5350	0.991444	0.130529	0.258825	-0.965924	-0.923876	-0.382692
16	8	C	0	D2	L	06:00:00	20	1	5400	1	2.94115e-06	5.88231e-06	-1	-1	-8.82346e-06
17/15	9	C	1	D1	L	06:00:00	20	1	600	1	3.26795e-07	6.5359e-07	-1	-1	-9.80385e-07
17/15	9	C	1	D1	L	06:30:00	18	1.5	650	0.991445	-0.130526	-0.258818	-0.965926	-0.92388	0.382682
17/15	9	C	1	D1	L	07:00:00	24	2	700	0.965926	-0.258819	-0.499999	-0.866026	-0.707108	0.707106
17/15	9	C	1	D1	L	07:30:00	28	2.5	750	0.92388	-0.382683	-0.707106	-0.707107	-0.382685	0.923879
17/15	9	C	1	D1	L	08:00:00	24	3	800	0.866026	-0.5	-0.866025	-0.500001	-1.30718e-06	1
17/15	9	C	1	D1	L	08:30:00	24	3.5	850	0.793354	-0.608761	-0.965926	-0.25882	0.382682	0.92388
17/15	9	C	1	D1	L	09:00:00	24	4	900	0.707107	-0.707106	-1	-9.80385e-07	0.707106	0.707108
17/15	9	C	1	D1	L	09:30:00	22	4.5	950	0.608762	-0.793353	-0.965926	0.258818	0.923879	0.382685
17/15	9	C	1	D1	L	10:00:00	24	5	1000	0.5	-0.866025	-0.866026	0.499999	1	1.63397e-06
17/15	9	C	1	D1	L	10:30:00	26	5.5	1050	0.382684	-0.923879	-0.707108	0.707106	0.92388	-0.382682
17/15	9	C	1	D1	L	11:00:00	28	6	1100	0.25882	-0.965926	-0.500001	0.866025	0.707108	-0.707106
17/15	9	C	1	D1	L	11:30:00	30	6.5	1150	0.130527	-0.991445	-0.25882	0.965926	0.382685	-0.923879
17/15	9	C	1	D1	L	12:00:00	76	7	1200	6.5359e-07	-1	-1.30718e-06	1	1.96077e-06	-1
17/15	9	C	1	D1	L	12:30:00	16	7.5	1250	-0.130526	-0.991445	0.258818	0.965926	-0.382682	-0.92388
17/15	9	C	1	D1	L	13:00:00	20	8	1300	-0.258818	-0.965926	0.499999	0.866026	-0.707105	-0.707108
17/15	9	C	1	D1	L	13:30:00	24	8.5	1350	-0.382683	-0.92388	0.707106	0.707108	-0.923879	-0.382685
17/15	9	C	1	D1	L	14:00:00	28	9	1400	-0.499999	-0.866026	0.866025	0.500001	-1	-2.28756e-06
17/15	9	C	1	D1	L	14:30:00	24	9.5	1450	-0.608761	-0.793354	0.965925	0.258821	-0.92388	0.382681
17/15	9	C	1	D1	L	15:00:00	24	10	1500	-0.707106	-0.707107	1	1.63397e-06	-0.707109	0.707105
17/15	9	C	1	D1	L	15:30:00	20	10.5	1550	-0.793353	-0.608762	0.965926	-0.258817	-0.382686	0.923879
17/15	9	C	1	D1	L	16:00:00	16	11	1600	-0.866025	-0.500001	0.866026	-0.499998	-2.61436e-06	1
17/15	9	C	1	D1	L	16:30:00	36	11.5	1650	-0.923879	-0.382684	0.707108	-0.707106	0.382681	0.923881
17/15	9	C	1	D1	L	17:00:00	16	12	1700	-0.965926	-0.25882	0.500002	-0.866024	0.707105	0.707109
17/15	9	C	1	D1	L	17:30:00	20	12.5	1750	-0.991445	-0.130527	0.258821	-0.965925	0.923878	0.382686
17/15	9	C	1	D1	L	18:00:00	40	13	1800	-1	-9.80385e-07	1.96077e-06	-1	1	2.94115e-06
17/15	9	C	1	D1	L	18:30:00	20	13.5	1850	-0.991445	0.130525	-0.258817	-0.965926	0.923881	-0.382681
17/15	9	C	1	D1	L	19:00:00	16	14	1900	-0.965926	0.258818	-0.499998	-0.866026	0.707109	-0.707105
17/15	9	C	1	D1	L	19:30:00	24	14.5	1950	-0.92388	0.382682	-0.707105	-0.707108	0.382686	-0.923878
17/15	9	C	1	D1	L	20:00:00	32	15	2000	-0.866026	0.499999	-0.866024	-0.500002	3.26795e-06	-1
17/15	9	C	1	D1	L	20:30:00	20	15.5	2050	-0.793354	0.608761	-0.965925	-0.258821	-0.38268	-0.923881
17/15	9	C	1	D1	L	21:00:00	16	16	2100	-0.707108	0.707106	-1	-2.28756e-06	-0.707104	-0.707109
17/15	9	C	1	D1	L	21:30:00	16	16.5	2150	-0.608762	0.793353	-0.965926	0.258817	-0.923878	-0.382687
17/15	9	C	1	D1	D	22:00:00	16	17	2200	-0.500001	0.866025	-0.866027	0.499998	-1	-3.59474e-06
17/15	9	C	1	D1	D	22:30:00	16	17.5	2250	-0.382685	0.923879	-0.707109	0.707105	-0.923881	0.38268
17/15	9	C	1	D1	D	23:00:00	20	18	2300	-0.25882	0.965926	-0.500002	0.866024	-0.707109	0.707104
17/15	9	C	1	D1	D	23:30:00	20	18.5	2350	-0.130527	0.991445	-0.258822	0.965925	-0.382687	0.923878
17/15	10	C	1	D1	D	1900-01-01	20	19	2400	-1.30718e-06	1	-2.61436e-06	1	-3.92154e-06	1
17/15	10	C	1	D1	D	1900-01-01 00:30:00	20	19.5	2450	0.130525	0.991445	0.258816	0.965927	0.38268	0.923881
17/15	10	C	1	D1	D	1900-01-01 01:00:00	.	20	2500	0.258818	0.965926	0.499998	0.866027	0.707104	0.70711
17/15	10	C	1	D1	D	1900-01-01 01:30:00	16	20.5	2550	0.382682	0.92388	0.707105	0.707109	0.923878	0.382687
17/15	10	C	1	D1	D	1900-01-01 02:00:00	.	21	2600	0.499999	0.866026	0.866024	0.500002	1	4.24833e-06
17/15	10	C	1	D1	D	1900-01-01 02:30:00	.	21.5	2650	0.60876	0.793354	0.965925	0.258822	0.923881	-0.382679
17/15	10	C	1	D1	D	1900-01-01 03:00:00	.	22	2700	0.707106	0.707108	1	2.94115e-06	0.70711	-0.707104
17/15	10	C	1	D1	D	1900-01-01 03:30:00	16	22.5	2750	0.793352	0.608763	0.965927	-0.258816	0.382688	-0.923878
17/15	10	C	1	D1	D	1900-01-01 04:00:00	.	23	2800	0.866025	0.500001	0.866027	-0.499997	4.57513e-06	-1
17/15	10	C	1	D1	D	1900-01-01 04:30:00	16	23.5	2850	0.923879	0.382685	0.707109	-0.707105	-0.382679	-0.923881
17/15	10	C	1	D1	D	1900-01-01 05:00:00	16	24	2900	0.965925	0.258821	0.500003	-0.866024	-0.707103	-0.70711
17/15	10	C	1	D1	D	1900-01-01 05:30:00	.	24.5	2950	0.991445	0.130528	0.258822	-0.965925	-0.923878	-0.382688
17/15	10	C	1	D2	L	1900-01-01 06:00:00	14	1	3000	1	1.63397e-06	3.26795e-06	-1	-1	-4.90192e-06
17/15	10	C	1	D2	L	1900-01-01 06:30:00	16	1.5	3050	0.991445	-0.130525	-0.258816	-0.965927	-0.923881	0.382679
17/15	10	C	1	D2	L	1900-01-01 07:00:00	16	2	3100	0.965926	-0.258817	-0.499997	-0.866027	-0.70711	0.707103
17/15	10	C	1	D2	L	1900-01-01 07:30:00	18	2.5	3150	0.92388	-0.382682	-0.707104	-0.707109	-0.382688	0.923878
17/15	10	C	1	D2	L	1900-01-01 08:00:00	18	3	3200	0.866026	-0.499998	-0.866024	-0.500003	-5.22872e-06	1
17/15	10	C	1	D2	L	1900-01-01 08:30:00	16	3.5	3250	0.793354	-0.60876	-0.965925	-0.258822	0.382679	0.923882
17/15	10	C	1	D2	L	1900-01-01 09:00:00	16	4	3300	0.707108	-0.707106	-1	-3.59474e-06	0.707103	0.707111
17/15	10	C	1	D2	L	1900-01-01 09:30:00	16	4.5	3350	0.608763	-0.793352	-0.965927	0.258816	0.923877	0.382688
17/15	10	C	1	D2	L	1900-01-01 10:00:00	14	5	3400	0.500002	-0.866024	-0.866027	0.499997	1	5.55551e-06
17/15	10	C	1	D2	L	1900-01-01 10:30:00	18	5.5	3450	0.382685	-0.923879	-0.707109	0.707104	0.923882	-0.382678
17/15	10	C	1	D2	L	1900-01-01 11:00:00	18	6	3500	0.258821	-0.965925	-0.500003	0.866023	0.707111	-0.707103
17/15	10	C	1	D2	L	1900-01-01 11:30:00	18	6.5	3550	0.130528	-0.991445	-0.258823	0.965925	0.382689	-0.923877
17/15	10	C	1	D2	L	1900-01-01 12:00:00	20	7	3600	1.96077e-06	-1	-3.92154e-06	1	5.88231e-06	-1
17/15	10	C	1	D2	L	1900-01-01 12:30:00	20	7.5	3650	-0.130524	-0.991445	0.258815	0.965927	-0.382678	-0.923882
17/15	10	C	1	D2	L	1900-01-01 13:00:00	16	8	3700	-0.258817	-0.965926	0.499997	0.866027	-0.707103	-0.707111
17/15	10	C	1	D2	L	1900-01-01 13:30:00	16	8.5	3750	-0.382682	-0.92388	0.707104	0.70711	-0.923877	-0.382689
17/15	10	C	1	D2	L	1900-01-01 14:00:00	16	9	3800	-0.499998	-0.866026	0.866023	0.500004	-1	-6.2091e-06
17/15	10	C	1	D2	L	1900-01-01 14:30:00	20	9.5	3850	-0.60876	-0.793355	0.965925	0.258823	-0.923882	0.382678
17/15	10	C	1	D2	L	1900-01-01 15:00:00	20	10	3900	-0.707105	-0.707108	1	4.24833e-06	-0.707111	0.707102
17/15	10	C	1	D2	L	1900-01-01 15:30:00	.	10.5	3950	-0.793352	-0.608763	0.965927	-0.258815	-0.382689	0.923877
17/15	10	C	1	D2	L	1900-01-01 16:00:00	24	11	4000	-0.866024	-0.500002	0.866028	-0.499996	-6.5359e-06	1
17/15	10	C	1	D2	L	1900-01-01 16:30:00	24	11.5	4050	-0.923879	-0.382685	0.70711	-0.707104	0.382677	0.923882
17/15	10	C	1	D2	L	1900-01-01 17:00:00	24	12	4100	-0.965925	-0.258821	0.500004	-0.866023	0.707102	0.707112
17/15	10	C	1	D2	L	1900-01-01 17:30:00	.	12.5	4150	-0.991445	-0.130528	0.258823	-0.965925	0.923877	0.38269
17/15	10	C	1	D2	L	1900-01-01 18:00:00	16	13	4200	-1	-2.28756e-06	4.57513e-06	-1	1	6.86269e-06
17/15	10	C	1	D2	L	1900-01-01 18:30:00	16	13.5	4250	-0.991445	0.130524	-0.258815	-0.965927	0.923882	-0.382677
17/15	10	C	1	D2	L	1900-01-01 19:00:00	16	14	4300	-0.965926	0.258817	-0.499996	-0.866028	0.707112	-0.707102
17/15	10	C	1	D2	L	1900-01-01 19:30:00	16	14.5	4350	-0.92388	0.382681	-0.707103	-0.70711	0.38269	-0.923877
17/15	10	C	1	D2	L	1900-01-01 20:00:00	16	15	4400	-0.866027	0.499998	-0.866023	-0.500004	7.18949e-06	-1
17/15	10	C	1	D2	L	1900-01-01 20:30:00	16	15.5	4450	-0.793355	0.60876	-0.965925	-0.258824	-0.382677	-0.923882
17/15	10	C	1	D2	L	1900-01-01 21:00:00	24	16	4500	-0.707109	0.707105	-1	-4.90192e-06	-0.707102	-0.707112
17/15	10	C	1	D2	L	1900-01-01 21:30:00	16	16.5	4550	-0.608763	0.793352	-0.965927	0.258814	-0.923877	-0.38269
17/15	10	C	1	D2	D	1900-01-01 22:00:00	24	17	4600	-0.500002	0.866024	-0.866028	0.499996	-1	-7.51628e-06
17/15	10	C	1	D2	D	1900-01-01 22:30:00	16	17.5	4650	-0.382686	0.923879	-0.70711	0.707103	-0.923882	0.382676
17/15	10	C	1	D2	D	1900-01-01 23:00:00	20	18	4700	-0.258822	0.965925	-0.500004	0.866023	-0.707112	0.707101
17/15	10	C	1	D2	D	1900-01-01 23:30:00	20	18.5	4750	-0.130529	0.991445	-0.258824	0.965924	-0.382691	0.923877
17/15	11	C	1	D2	D	1900-01-02	16	19	4800	-2.61436e-06	1	-5.22872e-06	1	-7.84308e-06	1
17/15	11	C	1	D2	D	1900-01-02 00:30:00	16	19.5	4850	0.130524	0.991445	0.258814	0.965927	0.382676	0.923883
17/15	11	C	1	D2	D	1900-01-02 01:00:00	16	20	4900	0.258816	0.965927	0.499995	0.866028	0.707101	0.707112
17/15	11	C	1	D2	D	1900-01-02 01:30:00	16	20.5	4950	0.382681	0.923881	0.707103	0.707111	0.923876	0.382691
17/15	11	C	1	D2	D	1900-01-02 02:00:00	12	21	5000	0.499998	0.866027	0.866023	0.500005	1	8.16987e-06
17/15	11	C	1	D2	D	1900-01-02 02:30:00	12	21.5	5050	0.608759	0.793355	0.965924	0.258824	0.923883	-0.382676
17/15	11	C	1	D2	D	1900-01-02 03:00:00	12	22	5100	0.707105	0.707109	1	5.55551e-06	0.707113	-0.707101
17/15	11	C	1	D2	D	1900-01-02 03:30:00	12	22.5	5150	0.793352	0.608764	0.965927	-0.258814	0.382691	-0.923876
17/15	11	C	1	D2	D	1900-01-02 04:00:00	16	23	5200	0.866024	0.500002	0.866028	-0.499995	8.49667e-06	-1
17/15	11	C	1	D2	D	1900-01-02 04:30:00	16	23.5	5250	0.923878	0.382686	0.707111	-0.707103	-0.382676	-0.923883
17/15	11	C	1	D2	D	1900-01-02 05:00:00	16	24	5300	0.965925	0.258822	0.500005	-0.866023	-0.707101	-0.707113
17/15	11	C	1	D2	D	1900-01-02 05:30:00	.	24.5	5350	0.991444	0.130529	0.258825	-0.965924	-0.923876	-0.382692
17/15	11	C	1	D2	L	06:00:00	18	1	5400	1	2.94115e-06	5.88231e-06	-1	-1	-8.82346e-06
18	8	C	0	D1	L	06:00:00	24	1	600	1	3.26795e-07	6.5359e-07	-1	-1	-9.80385e-07
18	8	C	0	D1	L	06:30:00	22	1.5	650	0.991445	-0.130526	-0.258818	-0.965926	-0.92388	0.382682
18	8	C	0	D1	L	07:00:00	28	2	700	0.965926	-0.258819	-0.499999	-0.866026	-0.707108	0.707106
18	8	C	0	D1	L	07:30:00	24	2.5	750	0.92388	-0.382683	-0.707106	-0.707107	-0.382685	0.923879
18	8	C	0	D1	L	08:00:00	18	3	800	0.866026	-0.5	-0.866025	-0.500001	-1.30718e-06	1
18	8	C	0	D1	L	08:30:00	22	3.5	850	0.793354	-0.608761	-0.965926	-0.25882	0.382682	0.92388
18	8	C	0	D1	L	09:00:00	28	4	900	0.707107	-0.707106	-1	-9.80385e-07	0.707106	0.707108
18	8	C	0	D1	L	09:30:00	20	4.5	950	0.608762	-0.793353	-0.965926	0.258818	0.923879	0.382685
18	8	C	0	D1	L	10:00:00	22	5	1000	0.5	-0.866025	-0.866026	0.499999	1	1.63397e-06
18	8	C	0	D1	L	10:30:00	22	5.5	1050	0.382684	-0.923879	-0.707108	0.707106	0.92388	-0.382682
18	8	C	0	D1	L	11:00:00	24	6	1100	0.25882	-0.965926	-0.500001	0.866025	0.707108	-0.707106
18	8	C	0	D1	L	11:30:00	22	6.5	1150	0.130527	-0.991445	-0.25882	0.965926	0.382685	-0.923879
18	8	C	0	D1	L	12:00:00	24	7	1200	6.5359e-07	-1	-1.30718e-06	1	1.96077e-06	-1
18	8	C	0	D1	L	12:30:00	20	7.5	1250	-0.130526	-0.991445	0.258818	0.965926	-0.382682	-0.92388
18	8	C	0	D1	L	13:00:00	20	8	1300	-0.258818	-0.965926	0.499999	0.866026	-0.707105	-0.707108
18	8	C	0	D1	L	13:30:00	28	8.5	1350	-0.382683	-0.92388	0.707106	0.707108	-0.923879	-0.382685
18	8	C	0	D1	L	14:00:00	24	9	1400	-0.499999	-0.866026	0.866025	0.500001	-1	-2.28756e-06
18	8	C	0	D1	L	14:30:00	20	9.5	1450	-0.608761	-0.793354	0.965925	0.258821	-0.92388	0.382681
18	8	C	0	D1	L	15:00:00	16	10	1500	-0.707106	-0.707107	1	1.63397e-06	-0.707109	0.707105
18	8	C	0	D1	L	15:30:00	16	10.5	1550	-0.793353	-0.608762	0.965926	-0.258817	-0.382686	0.923879
18	8	C	0	D1	L	16:00:00	16	11	1600	-0.866025	-0.500001	0.866026	-0.499998	-2.61436e-06	1
18	8	C	0	D1	L	16:30:00	16	11.5	1650	-0.923879	-0.382684	0.707108	-0.707106	0.382681	0.923881
18	8	C	0	D1	L	17:00:00	16	12	1700	-0.965926	-0.25882	0.500002	-0.866024	0.707105	0.707109
18	8	C	0	D1	L	17:30:00	40	12.5	1750	-0.991445	-0.130527	0.258821	-0.965925	0.923878	0.382686
18	8	C	0	D1	L	18:00:00	40	13	1800	-1	-9.80385e-07	1.96077e-06	-1	1	2.94115e-06
18	8	C	0	D1	L	18:30:00	20	13.5	1850	-0.991445	0.130525	-0.258817	-0.965926	0.923881	-0.382681
18	8	C	0	D1	L	19:00:00	16	14	1900	-0.965926	0.258818	-0.499998	-0.866026	0.707109	-0.707105
18	8	C	0	D1	L	19:30:00	20	14.5	1950	-0.92388	0.382682	-0.707105	-0.707108	0.382686	-0.923878
18	8	C	0	D1	L	20:00:00	20	15	2000	-0.866026	0.499999	-0.866024	-0.500002	3.26795e-06	-1
18	8	C	0	D1	L	20:30:00	24	15.5	2050	-0.793354	0.608761	-0.965925	-0.258821	-0.38268	-0.923881
18	8	C	0	D1	L	21:00:00	16	16	2100	-0.707108	0.707106	-1	-2.28756e-06	-0.707104	-0.707109
18	8	C	0	D1	L	21:30:00	24	16.5	2150	-0.608762	0.793353	-0.965926	0.258817	-0.923878	-0.382687
18	8	C	0	D1	D	22:00:00	20	17	2200	-0.500001	0.866025	-0.866027	0.499998	-1	-3.59474e-06
18	8	C	0	D1	D	22:30:00	28	17.5	2250	-0.382685	0.923879	-0.707109	0.707105	-0.923881	0.38268
18	8	C	0	D1	D	23:00:00	20	18	2300	-0.25882	0.965926	-0.500002	0.866024	-0.707109	0.707104
18	8	C	0	D1	D	23:30:00	20	18.5	2350	-0.130527	0.991445	-0.258822	0.965925	-0.382687	0.923878
18	9	C	0	D1	D	1900-01-01	16	19	2400	-1.30718e-06	1	-2.61436e-06	1	-3.92154e-06	1
18	9	C	0	D1	D	1900-01-01 00:30:00	16	19.5	2450	0.130525	0.991445	0.258816	0.965927	0.38268	0.923881
18	9	C	0	D1	D	1900-01-01 01:00:00	16	20	2500	0.258818	0.965926	0.499998	0.866027	0.707104	0.70711
18	9	C	0	D1	D	1900-01-01 01:30:00	16	20.5	2550	0.382682	0.92388	0.707105	0.707109	0.923878	0.382687
18	9	C	0	D1	D	1900-01-01 02:00:00	16	21	2600	0.499999	0.866026	0.866024	0.500002	1	4.24833e-06
18	9	C	0	D1	D	1900-01-01 02:30:00	16	21.5	2650	0.60876	0.793354	0.965925	0.258822	0.923881	-0.382679
18	9	C	0	D1	D	1900-01-01 03:00:00	16	22	2700	0.707106	0.707108	1	2.94115e-06	0.70711	-0.707104
18	9	C	0	D1	D	1900-01-01 03:30:00	16	22.5	2750	0.793352	0.608763	0.965927	-0.258816	0.382688	-0.923878
18	9	C	0	D1	D	1900-01-01 04:00:00	60	23	2800	0.866025	0.500001	0.866027	-0.499997	4.57513e-06	-1
18	9	C	0	D1	D	1900-01-01 04:30:00	16	23.5	2850	0.923879	0.382685	0.707109	-0.707105	-0.382679	-0.923881
18	9	C	0	D1	D	1900-01-01 05:00:00	16	24	2900	0.965925	0.258821	0.500003	-0.866024	-0.707103	-0.70711
18	9	C	0	D1	D	1900-01-01 05:30:00	20	24.5	2950	0.991445	0.130528	0.258822	-0.965925	-0.923878	-0.382688
18	9	C	0	D2	L	1900-01-01 06:00:00	14	1	3000	1	1.63397e-06	3.26795e-06	-1	-1	-4.90192e-06
18	9	C	0	D2	L	1900-01-01 06:30:00	16	1.5	3050	0.991445	-0.130525	-0.258816	-0.965927	-0.923881	0.382679
18	9	C	0	D2	L	1900-01-01 07:00:00	16	2	3100	0.965926	-0.258817	-0.499997	-0.866027	-0.70711	0.707103
18	9	C	0	D2	L	1900-01-01 07:30:00	18	2.5	3150	0.92388	-0.382682	-0.707104	-0.707109	-0.382688	0.923878
18	9	C	0	D2	L	1900-01-01 08:00:00	16	3	3200	0.866026	-0.499998	-0.866024	-0.500003	-5.22872e-06	1
18	9	C	0	D2	L	1900-01-01 08:30:00	20	3.5	3250	0.793354	-0.60876	-0.965925	-0.258822	0.382679	0.923882
18	9	C	0	D2	L	1900-01-01 09:00:00	20	4	3300	0.707108	-0.707106	-1	-3.59474e-06	0.707103	0.707111
18	9	C	0	D2	L	1900-01-01 09:30:00	18	4.5	3350	0.608763	-0.793352	-0.965927	0.258816	0.923877	0.382688
18	9	C	0	D2	L	1900-01-01 10:00:00	16	5	3400	0.500002	-0.866024	-0.866027	0.499997	1	5.55551e-06
18	9	C	0	D2	L	1900-01-01 10:30:00	20	5.5	3450	0.382685	-0.923879	-0.707109	0.707104	0.923882	-0.382678
18	9	C	0	D2	L	1900-01-01 11:00:00	20	6	3500	0.258821	-0.965925	-0.500003	0.866023	0.707111	-0.707103
18	9	C	0	D2	L	1900-01-01 11:30:00	22	6.5	3550	0.130528	-0.991445	-0.258823	0.965925	0.382689	-0.923877
18	9	C	0	D2	L	1900-01-01 12:00:00	16	7	3600	1.96077e-06	-1	-3.92154e-06	1	5.88231e-06	-1
18	9	C	0	D2	L	1900-01-01 12:30:00	16	7.5	3650	-0.130524	-0.991445	0.258815	0.965927	-0.382678	-0.923882
18	9	C	0	D2	L	1900-01-01 13:00:00	16	8	3700	-0.258817	-0.965926	0.499997	0.866027	-0.707103	-0.707111
18	9	C	0	D2	L	1900-01-01 13:30:00	16	8.5	3750	-0.382682	-0.92388	0.707104	0.70711	-0.923877	-0.382689
18	9	C	0	D2	L	1900-01-01 14:00:00	16	9	3800	-0.499998	-0.866026	0.866023	0.500004	-1	-6.2091e-06
18	9	C	0	D2	L	1900-01-01 14:30:00	20	9.5	3850	-0.60876	-0.793355	0.965925	0.258823	-0.923882	0.382678
18	9	C	0	D2	L	1900-01-01 15:00:00	20	10	3900	-0.707105	-0.707108	1	4.24833e-06	-0.707111	0.707102
18	9	C	0	D2	L	1900-01-01 15:30:00	.	10.5	3950	-0.793352	-0.608763	0.965927	-0.258815	-0.382689	0.923877
18	9	C	0	D2	L	1900-01-01 16:00:00	20	11	4000	-0.866024	-0.500002	0.866028	-0.499996	-6.5359e-06	1
18	9	C	0	D2	L	1900-01-01 16:30:00	24	11.5	4050	-0.923879	-0.382685	0.70711	-0.707104	0.382677	0.923882
18	9	C	0	D2	L	1900-01-01 17:00:00	.	12	4100	-0.965925	-0.258821	0.500004	-0.866023	0.707102	0.707112
18	9	C	0	D2	L	1900-01-01 17:30:00	20	12.5	4150	-0.991445	-0.130528	0.258823	-0.965925	0.923877	0.38269
18	9	C	0	D2	L	1900-01-01 18:00:00	16	13	4200	-1	-2.28756e-06	4.57513e-06	-1	1	6.86269e-06
18	9	C	0	D2	L	1900-01-01 18:30:00	16	13.5	4250	-0.991445	0.130524	-0.258815	-0.965927	0.923882	-0.382677
18	9	C	0	D2	L	1900-01-01 19:00:00	16	14	4300	-0.965926	0.258817	-0.499996	-0.866028	0.707112	-0.707102
18	9	C	0	D2	L	1900-01-01 19:30:00	12	14.5	4350	-0.92388	0.382681	-0.707103	-0.70711	0.38269	-0.923877
18	9	C	0	D2	L	1900-01-01 20:00:00	20	15	4400	-0.866027	0.499998	-0.866023	-0.500004	7.18949e-06	-1
18	9	C	0	D2	L	1900-01-01 20:30:00	16	15.5	4450	-0.793355	0.60876	-0.965925	-0.258824	-0.382677	-0.923882
18	9	C	0	D2	L	1900-01-01 21:00:00	16	16	4500	-0.707109	0.707105	-1	-4.90192e-06	-0.707102	-0.707112
18	9	C	0	D2	L	1900-01-01 21:30:00	16	16.5	4550	-0.608763	0.793352	-0.965927	0.258814	-0.923877	-0.38269
18	9	C	0	D2	D	1900-01-01 22:00:00	32	17	4600	-0.500002	0.866024	-0.866028	0.499996	-1	-7.51628e-06
18	9	C	0	D2	D	1900-01-01 22:30:00	20	17.5	4650	-0.382686	0.923879	-0.70711	0.707103	-0.923882	0.382676
18	9	C	0	D2	D	1900-01-01 23:00:00	24	18	4700	-0.258822	0.965925	-0.500004	0.866023	-0.707112	0.707101
18	9	C	0	D2	D	1900-01-01 23:30:00	40	18.5	4750	-0.130529	0.991445	-0.258824	0.965924	-0.382691	0.923877
18	10	C	0	D2	D	1900-01-02	12	19	4800	-2.61436e-06	1	-5.22872e-06	1	-7.84308e-06	1
18	10	C	0	D2	D	1900-01-02 00:30:00	12	19.5	4850	0.130524	0.991445	0.258814	0.965927	0.382676	0.923883
18	10	C	0	D2	D	1900-01-02 01:00:00	16	20	4900	0.258816	0.965927	0.499995	0.866028	0.707101	0.707112
18	10	C	0	D2	D	1900-01-02 01:30:00	12	20.5	4950	0.382681	0.923881	0.707103	0.707111	0.923876	0.382691
18	10	C	0	D2	D	1900-01-02 02:00:00	16	21	5000	0.499998	0.866027	0.866023	0.500005	1	8.16987e-06
18	10	C	0	D2	D	1900-01-02 02:30:00	12	21.5	5050	0.608759	0.793355	0.965924	0.258824	0.923883	-0.382676
18	10	C	0	D2	D	1900-01-02 03:00:00	16	22	5100	0.707105	0.707109	1	5.55551e-06	0.707113	-0.707101
18	10	C	0	D2	D	1900-01-02 03:30:00	12	22.5	5150	0.793352	0.608764	0.965927	-0.258814	0.382691	-0.923876
18	10	C	0	D2	D	1900-01-02 04:00:00	16	23	5200	0.866024	0.500002	0.866028	-0.499995	8.49667e-06	-1
18	10	C	0	D2	D	1900-01-02 04:30:00	12	23.5	5250	0.923878	0.382686	0.707111	-0.707103	-0.382676	-0.923883
18	10	C	0	D2	D	1900-01-02 05:00:00	16	24	5300	0.965925	0.258822	0.500005	-0.866023	-0.707101	-0.707113
18	10	C	0	D2	D	1900-01-02 05:30:00	12	24.5	5350	0.991444	0.130529	0.258825	-0.965924	-0.923876	-0.382692
18	10	C	0	D2	L	06:00:00	16	1	5400	1	2.94115e-06	5.88231e-06	-1	-1	-8.82346e-06
19	7	C	0	D1	L	06:00:00	30	1	600	1	3.26795e-07	6.5359e-07	-1	-1	-9.80385e-07
19	7	C	0	D1	L	06:30:00	20	1.5	650	0.991445	-0.130526	-0.258818	-0.965926	-0.92388	0.382682
19	7	C	0	D1	L	07:00:00	26	2	700	0.965926	-0.258819	-0.499999	-0.866026	-0.707108	0.707106
19	7	C	0	D1	L	07:30:00	22	2.5	750	0.92388	-0.382683	-0.707106	-0.707107	-0.382685	0.923879
19	7	C	0	D1	L	08:00:00	22	3	800	0.866026	-0.5	-0.866025	-0.500001	-1.30718e-06	1
19	7	C	0	D1	L	08:30:00	24	3.5	850	0.793354	-0.608761	-0.965926	-0.25882	0.382682	0.92388
19	7	C	0	D1	L	09:00:00	24	4	900	0.707107	-0.707106	-1	-9.80385e-07	0.707106	0.707108
19	7	C	0	D1	L	09:30:00	24	4.5	950	0.608762	-0.793353	-0.965926	0.258818	0.923879	0.382685
19	7	C	0	D1	L	10:00:00	26	5	1000	0.5	-0.866025	-0.866026	0.499999	1	1.63397e-06
19	7	C	0	D1	L	10:30:00	26	5.5	1050	0.382684	-0.923879	-0.707108	0.707106	0.92388	-0.382682
19	7	C	0	D1	L	11:00:00	36	6	1100	0.25882	-0.965926	-0.500001	0.866025	0.707108	-0.707106
19	7	C	0	D1	L	11:30:00	18	6.5	1150	0.130527	-0.991445	-0.25882	0.965926	0.382685	-0.923879
19	7	C	0	D1	L	12:00:00	26	7	1200	6.5359e-07	-1	-1.30718e-06	1	1.96077e-06	-1
19	7	C	0	D1	L	12:30:00	24	7.5	1250	-0.130526	-0.991445	0.258818	0.965926	-0.382682	-0.92388
19	7	C	0	D1	L	13:00:00	28	8	1300	-0.258818	-0.965926	0.499999	0.866026	-0.707105	-0.707108
19	7	C	0	D1	L	13:30:00	16	8.5	1350	-0.382683	-0.92388	0.707106	0.707108	-0.923879	-0.382685
19	7	C	0	D1	L	14:00:00	24	9	1400	-0.499999	-0.866026	0.866025	0.500001	-1	-2.28756e-06
19	7	C	0	D1	L	14:30:00	28	9.5	1450	-0.608761	-0.793354	0.965925	0.258821	-0.92388	0.382681
19	7	C	0	D1	L	15:00:00	40	10	1500	-0.707106	-0.707107	1	1.63397e-06	-0.707109	0.707105
19	7	C	0	D1	L	15:30:00	32	10.5	1550	-0.793353	-0.608762	0.965926	-0.258817	-0.382686	0.923879
19	7	C	0	D1	L	16:00:00	24	11	1600	-0.866025	-0.500001	0.866026	-0.499998	-2.61436e-06	1
19	7	C	0	D1	L	16:30:00	40	11.5	1650	-0.923879	-0.382684	0.707108	-0.707106	0.382681	0.923881
19	7	C	0	D1	L	17:00:00	32	12	1700	-0.965926	-0.25882	0.500002	-0.866024	0.707105	0.707109
19	7	C	0	D1	L	17:30:00	16	12.5	1750	-0.991445	-0.130527	0.258821	-0.965925	0.923878	0.382686
19	7	C	0	D1	L	18:00:00	24	13	1800	-1	-9.80385e-07	1.96077e-06	-1	1	2.94115e-06
19	7	C	0	D1	L	18:30:00	24	13.5	1850	-0.991445	0.130525	-0.258817	-0.965926	0.923881	-0.382681
19	7	C	0	D1	L	19:00:00	20	14	1900	-0.965926	0.258818	-0.499998	-0.866026	0.707109	-0.707105
19	7	C	0	D1	L	19:30:00	24	14.5	1950	-0.92388	0.382682	-0.707105	-0.707108	0.382686	-0.923878
19	7	C	0	D1	L	20:00:00	20	15	2000	-0.866026	0.499999	-0.866024	-0.500002	3.26795e-06	-1
19	7	C	0	D1	L	20:30:00	28	15.5	2050	-0.793354	0.608761	-0.965925	-0.258821	-0.38268	-0.923881
19	7	C	0	D1	L	21:00:00	20	16	2100	-0.707108	0.707106	-1	-2.28756e-06	-0.707104	-0.707109
19	7	C	0	D1	L	21:30:00	16	16.5	2150	-0.608762	0.793353	-0.965926	0.258817	-0.923878	-0.382687
19	7	C	0	D1	D	22:00:00	16	17	2200	-0.500001	0.866025	-0.866027	0.499998	-1	-3.59474e-06
19	7	C	0	D1	D	22:30:00	16	17.5	2250	-0.382685	0.923879	-0.707109	0.707105	-0.923881	0.38268
19	7	C	0	D1	D	23:00:00	32	18	2300	-0.25882	0.965926	-0.500002	0.866024	-0.707109	0.707104
19	7	C	0	D1	D	23:30:00	20	18.5	2350	-0.130527	0.991445	-0.258822	0.965925	-0.382687	0.923878
19	8	C	0	D1	D	1900-01-01	20	19	2400	-1.30718e-06	1	-2.61436e-06	1	-3.92154e-06	1
19	8	C	0	D1	D	1900-01-01 00:30:00	16	19.5	2450	0.130525	0.991445	0.258816	0.965927	0.38268	0.923881
19	8	C	0	D1	D	1900-01-01 01:00:00	16	20	2500	0.258818	0.965926	0.499998	0.866027	0.707104	0.70711
19	8	C	0	D1	D	1900-01-01 01:30:00	16	20.5	2550	0.382682	0.92388	0.707105	0.707109	0.923878	0.382687
19	8	C	0	D1	D	1900-01-01 02:00:00	16	21	2600	0.499999	0.866026	0.866024	0.500002	1	4.24833e-06
19	8	C	0	D1	D	1900-01-01 02:30:00	.	21.5	2650	0.60876	0.793354	0.965925	0.258822	0.923881	-0.382679
19	8	C	0	D1	D	1900-01-01 03:00:00	.	22	2700	0.707106	0.707108	1	2.94115e-06	0.70711	-0.707104
19	8	C	0	D1	D	1900-01-01 03:30:00	20	22.5	2750	0.793352	0.608763	0.965927	-0.258816	0.382688	-0.923878
19	8	C	0	D1	D	1900-01-01 04:00:00	.	23	2800	0.866025	0.500001	0.866027	-0.499997	4.57513e-06	-1
19	8	C	0	D1	D	1900-01-01 04:30:00	.	23.5	2850	0.923879	0.382685	0.707109	-0.707105	-0.382679	-0.923881
19	8	C	0	D1	D	1900-01-01 05:00:00	20	24	2900	0.965925	0.258821	0.500003	-0.866024	-0.707103	-0.70711
19	8	C	0	D1	D	1900-01-01 05:30:00	20	24.5	2950	0.991445	0.130528	0.258822	-0.965925	-0.923878	-0.382688
19	8	C	0	D2	L	1900-01-01 06:00:00	16	1	3000	1	1.63397e-06	3.26795e-06	-1	-1	-4.90192e-06
19	8	C	0	D2	L	1900-01-01 06:30:00	16	1.5	3050	0.991445	-0.130525	-0.258816	-0.965927	-0.923881	0.382679
19	8	C	0	D2	L	1900-01-01 07:00:00	16	2	3100	0.965926	-0.258817	-0.499997	-0.866027	-0.70711	0.707103
19	8	C	0	D2	L	1900-01-01 07:30:00	20	2.5	3150	0.92388	-0.382682	-0.707104	-0.707109	-0.382688	0.923878
19	8	C	0	D2	L	1900-01-01 08:00:00	18	3	3200	0.866026	-0.499998	-0.866024	-0.500003	-5.22872e-06	1
19	8	C	0	D2	L	1900-01-01 08:30:00	18	3.5	3250	0.793354	-0.60876	-0.965925	-0.258822	0.382679	0.923882
19	8	C	0	D2	L	1900-01-01 09:00:00	18	4	3300	0.707108	-0.707106	-1	-3.59474e-06	0.707103	0.707111
19	8	C	0	D2	L	1900-01-01 09:30:00	16	4.5	3350	0.608763	-0.793352	-0.965927	0.258816	0.923877	0.382688
19	8	C	0	D2	L	1900-01-01 10:00:00	26	5	3400	0.500002	-0.866024	-0.866027	0.499997	1	5.55551e-06
19	8	C	0	D2	L	1900-01-01 10:30:00	24	5.5	3450	0.382685	-0.923879	-0.707109	0.707104	0.923882	-0.382678
19	8	C	0	D2	L	1900-01-01 11:00:00	28	6	3500	0.258821	-0.965925	-0.500003	0.866023	0.707111	-0.707103
19	8	C	0	D2	L	1900-01-01 11:30:00	18	6.5	3550	0.130528	-0.991445	-0.258823	0.965925	0.382689	-0.923877
19	8	C	0	D2	L	1900-01-01 12:00:00	24	7	3600	1.96077e-06	-1	-3.92154e-06	1	5.88231e-06	-1
19	8	C	0	D2	L	1900-01-01 12:30:00	12	7.5	3650	-0.130524	-0.991445	0.258815	0.965927	-0.382678	-0.923882
19	8	C	0	D2	L	1900-01-01 13:00:00	20	8	3700	-0.258817	-0.965926	0.499997	0.866027	-0.707103	-0.707111
19	8	C	0	D2	L	1900-01-01 13:30:00	20	8.5	3750	-0.382682	-0.92388	0.707104	0.70711	-0.923877	-0.382689
19	8	C	0	D2	L	1900-01-01 14:00:00	16	9	3800	-0.499998	-0.866026	0.866023	0.500004	-1	-6.2091e-06
19	8	C	0	D2	L	1900-01-01 14:30:00	24	9.5	3850	-0.60876	-0.793355	0.965925	0.258823	-0.923882	0.382678
19	8	C	0	D2	L	1900-01-01 15:00:00	20	10	3900	-0.707105	-0.707108	1	4.24833e-06	-0.707111	0.707102
19	8	C	0	D2	L	1900-01-01 15:30:00	24	10.5	3950	-0.793352	-0.608763	0.965927	-0.258815	-0.382689	0.923877
19	8	C	0	D2	L	1900-01-01 16:00:00	28	11	4000	-0.866024	-0.500002	0.866028	-0.499996	-6.5359e-06	1
19	8	C	0	D2	L	1900-01-01 16:30:00	16	11.5	4050	-0.923879	-0.382685	0.70711	-0.707104	0.382677	0.923882
19	8	C	0	D2	L	1900-01-01 17:00:00	24	12	4100	-0.965925	-0.258821	0.500004	-0.866023	0.707102	0.707112
19	8	C	0	D2	L	1900-01-01 17:30:00	32	12.5	4150	-0.991445	-0.130528	0.258823	-0.965925	0.923877	0.38269
19	8	C	0	D2	L	1900-01-01 18:00:00	48	13	4200	-1	-2.28756e-06	4.57513e-06	-1	1	6.86269e-06
19	8	C	0	D2	L	1900-01-01 18:30:00	56	13.5	4250	-0.991445	0.130524	-0.258815	-0.965927	0.923882	-0.382677
19	8	C	0	D2	L	1900-01-01 19:00:00	20	14	4300	-0.965926	0.258817	-0.499996	-0.866028	0.707112	-0.707102
19	8	C	0	D2	L	1900-01-01 19:30:00	64	14.5	4350	-0.92388	0.382681	-0.707103	-0.70711	0.38269	-0.923877
19	8	C	0	D2	L	1900-01-01 20:00:00	16	15	4400	-0.866027	0.499998	-0.866023	-0.500004	7.18949e-06	-1
19	8	C	0	D2	L	1900-01-01 20:30:00	32	15.5	4450	-0.793355	0.60876	-0.965925	-0.258824	-0.382677	-0.923882
19	8	C	0	D2	L	1900-01-01 21:00:00	16	16	4500	-0.707109	0.707105	-1	-4.90192e-06	-0.707102	-0.707112
19	8	C	0	D2	L	1900-01-01 21:30:00	36	16.5	4550	-0.608763	0.793352	-0.965927	0.258814	-0.923877	-0.38269
19	8	C	0	D2	D	1900-01-01 22:00:00	24	17	4600	-0.500002	0.866024	-0.866028	0.499996	-1	-7.51628e-06
19	8	C	0	D2	D	1900-01-01 22:30:00	16	17.5	4650	-0.382686	0.923879	-0.70711	0.707103	-0.923882	0.382676
19	8	C	0	D2	D	1900-01-01 23:00:00	20	18	4700	-0.258822	0.965925	-0.500004	0.866023	-0.707112	0.707101
19	8	C	0	D2	D	1900-01-01 23:30:00	16	18.5	4750	-0.130529	0.991445	-0.258824	0.965924	-0.382691	0.923877
19	9	C	0	D2	D	1900-01-02	16	19	4800	-2.61436e-06	1	-5.22872e-06	1	-7.84308e-06	1
19	9	C	0	D2	D	1900-01-02 00:30:00	12	19.5	4850	0.130524	0.991445	0.258814	0.965927	0.382676	0.923883
19	9	C	0	D2	D	1900-01-02 01:00:00	16	20	4900	0.258816	0.965927	0.499995	0.866028	0.707101	0.707112
19	9	C	0	D2	D	1900-01-02 01:30:00	20	20.5	4950	0.382681	0.923881	0.707103	0.707111	0.923876	0.382691
19	9	C	0	D2	D	1900-01-02 02:00:00	20	21	5000	0.499998	0.866027	0.866023	0.500005	1	8.16987e-06
19	9	C	0	D2	D	1900-01-02 02:30:00	20	21.5	5050	0.608759	0.793355	0.965924	0.258824	0.923883	-0.382676
19	9	C	0	D2	D	1900-01-02 03:00:00	16	22	5100	0.707105	0.707109	1	5.55551e-06	0.707113	-0.707101
19	9	C	0	D2	D	1900-01-02 03:30:00	12	22.5	5150	0.793352	0.608764	0.965927	-0.258814	0.382691	-0.923876
19	9	C	0	D2	D	1900-01-02 04:00:00	16	23	5200	0.866024	0.500002	0.866028	-0.499995	8.49667e-06	-1
19	9	C	0	D2	D	1900-01-02 04:30:00	12	23.5	5250	0.923878	0.382686	0.707111	-0.707103	-0.382676	-0.923883
19	9	C	0	D2	D	1900-01-02 05:00:00	16	24	5300	0.965925	0.258822	0.500005	-0.866023	-0.707101	-0.707113
19	9	C	0	D2	D	1900-01-02 05:30:00	16	24.5	5350	0.991444	0.130529	0.258825	-0.965924	-0.923876	-0.382692
19	9	C	0	D2	L	06:00:00	22	1	5400	1	2.94115e-06	5.88231e-06	-1	-1	-8.82346e-06
20	7	C	1	D1	L	06:00:00	24	1	600	1	3.26795e-07	6.5359e-07	-1	-1	-9.80385e-07
20	7	C	1	D1	L	06:30:00	22	1.5	650	0.991445	-0.130526	-0.258818	-0.965926	-0.92388	0.382682
20	7	C	1	D1	L	07:00:00	18	2	700	0.965926	-0.258819	-0.499999	-0.866026	-0.707108	0.707106
20	7	C	1	D1	L	07:30:00	24	2.5	750	0.92388	-0.382683	-0.707106	-0.707107	-0.382685	0.923879
20	7	C	1	D1	L	08:00:00	30	3	800	0.866026	-0.5	-0.866025	-0.500001	-1.30718e-06	1
20	7	C	1	D1	L	08:30:00	28	3.5	850	0.793354	-0.608761	-0.965926	-0.25882	0.382682	0.92388
20	7	C	1	D1	L	09:00:00	26	4	900	0.707107	-0.707106	-1	-9.80385e-07	0.707106	0.707108
20	7	C	1	D1	L	09:30:00	36	4.5	950	0.608762	-0.793353	-0.965926	0.258818	0.923879	0.382685
20	7	C	1	D1	L	10:00:00	30	5	1000	0.5	-0.866025	-0.866026	0.499999	1	1.63397e-06
20	7	C	1	D1	L	10:30:00	24	5.5	1050	0.382684	-0.923879	-0.707108	0.707106	0.92388	-0.382682
20	7	C	1	D1	L	11:00:00	34	6	1100	0.25882	-0.965926	-0.500001	0.866025	0.707108	-0.707106
20	7	C	1	D1	L	11:30:00	24	6.5	1150	0.130527	-0.991445	-0.25882	0.965926	0.382685	-0.923879
20	7	C	1	D1	L	12:00:00	30	7	1200	6.5359e-07	-1	-1.30718e-06	1	1.96077e-06	-1
20	7	C	1	D1	L	12:30:00	24	7.5	1250	-0.130526	-0.991445	0.258818	0.965926	-0.382682	-0.92388
20	7	C	1	D1	L	13:00:00	32	8	1300	-0.258818	-0.965926	0.499999	0.866026	-0.707105	-0.707108
20	7	C	1	D1	L	13:30:00	20	8.5	1350	-0.382683	-0.92388	0.707106	0.707108	-0.923879	-0.382685
20	7	C	1	D1	L	14:00:00	24	9	1400	-0.499999	-0.866026	0.866025	0.500001	-1	-2.28756e-06
20	7	C	1	D1	L	14:30:00	24	9.5	1450	-0.608761	-0.793354	0.965925	0.258821	-0.92388	0.382681
20	7	C	1	D1	L	15:00:00	20	10	1500	-0.707106	-0.707107	1	1.63397e-06	-0.707109	0.707105
20	7	C	1	D1	L	15:30:00	24	10.5	1550	-0.793353	-0.608762	0.965926	-0.258817	-0.382686	0.923879
20	7	C	1	D1	L	16:00:00	32	11	1600	-0.866025	-0.500001	0.866026	-0.499998	-2.61436e-06	1
20	7	C	1	D1	L	16:30:00	40	11.5	1650	-0.923879	-0.382684	0.707108	-0.707106	0.382681	0.923881
20	7	C	1	D1	L	17:00:00	20	12	1700	-0.965926	-0.25882	0.500002	-0.866024	0.707105	0.707109
20	7	C	1	D1	L	17:30:00	16	12.5	1750	-0.991445	-0.130527	0.258821	-0.965925	0.923878	0.382686
20	7	C	1	D1	L	18:00:00	40	13	1800	-1	-9.80385e-07	1.96077e-06	-1	1	2.94115e-06
20	7	C	1	D1	L	18:30:00	40	13.5	1850	-0.991445	0.130525	-0.258817	-0.965926	0.923881	-0.382681
20	7	C	1	D1	L	19:00:00	28	14	1900	-0.965926	0.258818	-0.499998	-0.866026	0.707109	-0.707105
20	7	C	1	D1	L	19:30:00	28	14.5	1950	-0.92388	0.382682	-0.707105	-0.707108	0.382686	-0.923878
20	7	C	1	D1	L	20:00:00	16	15	2000	-0.866026	0.499999	-0.866024	-0.500002	3.26795e-06	-1
20	7	C	1	D1	L	20:30:00	24	15.5	2050	-0.793354	0.608761	-0.965925	-0.258821	-0.38268	-0.923881
20	7	C	1	D1	L	21:00:00	16	16	2100	-0.707108	0.707106	-1	-2.28756e-06	-0.707104	-0.707109
20	7	C	1	D1	L	21:30:00	20	16.5	2150	-0.608762	0.793353	-0.965926	0.258817	-0.923878	-0.382687
20	7	C	1	D1	D	22:00:00	16	17	2200	-0.500001	0.866025	-0.866027	0.499998	-1	-3.59474e-06
20	7	C	1	D1	D	22:30:00	16	17.5	2250	-0.382685	0.923879	-0.707109	0.707105	-0.923881	0.38268
20	7	C	1	D1	D	23:00:00	36	18	2300	-0.25882	0.965926	-0.500002	0.866024	-0.707109	0.707104
20	7	C	1	D1	D	23:30:00	36	18.5	2350	-0.130527	0.991445	-0.258822	0.965925	-0.382687	0.923878
20	8	C	1	D1	D	1900-01-01	16	19	2400	-1.30718e-06	1	-2.61436e-06	1	-3.92154e-06	1
20	8	C	1	D1	D	1900-01-01 00:30:00	16	19.5	2450	0.130525	0.991445	0.258816	0.965927	0.38268	0.923881
20	8	C	1	D1	D	1900-01-01 01:00:00	16	20	2500	0.258818	0.965926	0.499998	0.866027	0.707104	0.70711
20	8	C	1	D1	D	1900-01-01 01:30:00	16	20.5	2550	0.382682	0.92388	0.707105	0.707109	0.923878	0.382687
20	8	C	1	D1	D	1900-01-01 02:00:00	16	21	2600	0.499999	0.866026	0.866024	0.500002	1	4.24833e-06
20	8	C	1	D1	D	1900-01-01 02:30:00	16	21.5	2650	0.60876	0.793354	0.965925	0.258822	0.923881	-0.382679
20	8	C	1	D1	D	1900-01-01 03:00:00	.	22	2700	0.707106	0.707108	1	2.94115e-06	0.70711	-0.707104
20	8	C	1	D1	D	1900-01-01 03:30:00	16	22.5	2750	0.793352	0.608763	0.965927	-0.258816	0.382688	-0.923878
20	8	C	1	D1	D	1900-01-01 04:00:00	20	23	2800	0.866025	0.500001	0.866027	-0.499997	4.57513e-06	-1
20	8	C	1	D1	D	1900-01-01 04:30:00	.	23.5	2850	0.923879	0.382685	0.707109	-0.707105	-0.382679	-0.923881
20	8	C	1	D1	D	1900-01-01 05:00:00	16	24	2900	0.965925	0.258821	0.500003	-0.866024	-0.707103	-0.70711
20	8	C	1	D1	D	1900-01-01 05:30:00	24	24.5	2950	0.991445	0.130528	0.258822	-0.965925	-0.923878	-0.382688
20	8	C	1	D2	L	1900-01-01 06:00:00	16	1	3000	1	1.63397e-06	3.26795e-06	-1	-1	-4.90192e-06
20	8	C	1	D2	L	1900-01-01 06:30:00	14	1.5	3050	0.991445	-0.130525	-0.258816	-0.965927	-0.923881	0.382679
20	8	C	1	D2	L	1900-01-01 07:00:00	18	2	3100	0.965926	-0.258817	-0.499997	-0.866027	-0.70711	0.707103
20	8	C	1	D2	L	1900-01-01 07:30:00	16	2.5	3150	0.92388	-0.382682	-0.707104	-0.707109	-0.382688	0.923878
20	8	C	1	D2	L	1900-01-01 08:00:00	18	3	3200	0.866026	-0.499998	-0.866024	-0.500003	-5.22872e-06	1
20	8	C	1	D2	L	1900-01-01 08:30:00	16	3.5	3250	0.793354	-0.60876	-0.965925	-0.258822	0.382679	0.923882
20	8	C	1	D2	L	1900-01-01 09:00:00	16	4	3300	0.707108	-0.707106	-1	-3.59474e-06	0.707103	0.707111
20	8	C	1	D2	L	1900-01-01 09:30:00	18	4.5	3350	0.608763	-0.793352	-0.965927	0.258816	0.923877	0.382688
20	8	C	1	D2	L	1900-01-01 10:00:00	22	5	3400	0.500002	-0.866024	-0.866027	0.499997	1	5.55551e-06
20	8	C	1	D2	L	1900-01-01 10:30:00	26	5.5	3450	0.382685	-0.923879	-0.707109	0.707104	0.923882	-0.382678
20	8	C	1	D2	L	1900-01-01 11:00:00	22	6	3500	0.258821	-0.965925	-0.500003	0.866023	0.707111	-0.707103
20	8	C	1	D2	L	1900-01-01 11:30:00	20	6.5	3550	0.130528	-0.991445	-0.258823	0.965925	0.382689	-0.923877
20	8	C	1	D2	L	1900-01-01 12:00:00	20	7	3600	1.96077e-06	-1	-3.92154e-06	1	5.88231e-06	-1
20	8	C	1	D2	L	1900-01-01 12:30:00	24	7.5	3650	-0.130524	-0.991445	0.258815	0.965927	-0.382678	-0.923882
20	8	C	1	D2	L	1900-01-01 13:00:00	32	8	3700	-0.258817	-0.965926	0.499997	0.866027	-0.707103	-0.707111
20	8	C	1	D2	L	1900-01-01 13:30:00	20	8.5	3750	-0.382682	-0.92388	0.707104	0.70711	-0.923877	-0.382689
20	8	C	1	D2	L	1900-01-01 14:00:00	12	9	3800	-0.499998	-0.866026	0.866023	0.500004	-1	-6.2091e-06
20	8	C	1	D2	L	1900-01-01 14:30:00	.	9.5	3850	-0.60876	-0.793355	0.965925	0.258823	-0.923882	0.382678
20	8	C	1	D2	L	1900-01-01 15:00:00	28	10	3900	-0.707105	-0.707108	1	4.24833e-06	-0.707111	0.707102
20	8	C	1	D2	L	1900-01-01 15:30:00	20	10.5	3950	-0.793352	-0.608763	0.965927	-0.258815	-0.382689	0.923877
20	8	C	1	D2	L	1900-01-01 16:00:00	80	11	4000	-0.866024	-0.500002	0.866028	-0.499996	-6.5359e-06	1
20	8	C	1	D2	L	1900-01-01 16:30:00	.	11.5	4050	-0.923879	-0.382685	0.70711	-0.707104	0.382677	0.923882
20	8	C	1	D2	L	1900-01-01 17:00:00	24	12	4100	-0.965925	-0.258821	0.500004	-0.866023	0.707102	0.707112
20	8	C	1	D2	L	1900-01-01 17:30:00	20	12.5	4150	-0.991445	-0.130528	0.258823	-0.965925	0.923877	0.38269
20	8	C	1	D2	L	1900-01-01 18:00:00	20	13	4200	-1	-2.28756e-06	4.57513e-06	-1	1	6.86269e-06
20	8	C	1	D2	L	1900-01-01 18:30:00	16	13.5	4250	-0.991445	0.130524	-0.258815	-0.965927	0.923882	-0.382677
20	8	C	1	D2	L	1900-01-01 19:00:00	16	14	4300	-0.965926	0.258817	-0.499996	-0.866028	0.707112	-0.707102
20	8	C	1	D2	L	1900-01-01 19:30:00	20	14.5	4350	-0.92388	0.382681	-0.707103	-0.70711	0.38269	-0.923877
20	8	C	1	D2	L	1900-01-01 20:00:00	16	15	4400	-0.866027	0.499998	-0.866023	-0.500004	7.18949e-06	-1
20	8	C	1	D2	L	1900-01-01 20:30:00	12	15.5	4450	-0.793355	0.60876	-0.965925	-0.258824	-0.382677	-0.923882
20	8	C	1	D2	L	1900-01-01 21:00:00	.	16	4500	-0.707109	0.707105	-1	-4.90192e-06	-0.707102	-0.707112
20	8	C	1	D2	L	1900-01-01 21:30:00	20	16.5	4550	-0.608763	0.793352	-0.965927	0.258814	-0.923877	-0.38269
20	8	C	1	D2	D	1900-01-01 22:00:00	28	17	4600	-0.500002	0.866024	-0.866028	0.499996	-1	-7.51628e-06
20	8	C	1	D2	D	1900-01-01 22:30:00	16	17.5	4650	-0.382686	0.923879	-0.70711	0.707103	-0.923882	0.382676
20	8	C	1	D2	D	1900-01-01 23:00:00	20	18	4700	-0.258822	0.965925	-0.500004	0.866023	-0.707112	0.707101
20	8	C	1	D2	D	1900-01-01 23:30:00	.	18.5	4750	-0.130529	0.991445	-0.258824	0.965924	-0.382691	0.923877
20	9	C	1	D2	D	1900-01-02	20	19	4800	-2.61436e-06	1	-5.22872e-06	1	-7.84308e-06	1
20	9	C	1	D2	D	1900-01-02 00:30:00	16	19.5	4850	0.130524	0.991445	0.258814	0.965927	0.382676	0.923883
20	9	C	1	D2	D	1900-01-02 01:00:00	12	20	4900	0.258816	0.965927	0.499995	0.866028	0.707101	0.707112
20	9	C	1	D2	D	1900-01-02 01:30:00	16	20.5	4950	0.382681	0.923881	0.707103	0.707111	0.923876	0.382691
20	9	C	1	D2	D	1900-01-02 02:00:00	12	21	5000	0.499998	0.866027	0.866023	0.500005	1	8.16987e-06
20	9	C	1	D2	D	1900-01-02 02:30:00	16	21.5	5050	0.608759	0.793355	0.965924	0.258824	0.923883	-0.382676
20	9	C	1	D2	D	1900-01-02 03:00:00	12	22	5100	0.707105	0.707109	1	5.55551e-06	0.707113	-0.707101
20	9	C	1	D2	D	1900-01-02 03:30:00	12	22.5	5150	0.793352	0.608764	0.965927	-0.258814	0.382691	-0.923876
20	9	C	1	D2	D	1900-01-02 04:00:00	12	23	5200	0.866024	0.500002	0.866028	-0.499995	8.49667e-06	-1
20	9	C	1	D2	D	1900-01-02 04:30:00	12	23.5	5250	0.923878	0.382686	0.707111	-0.707103	-0.382676	-0.923883
20	9	C	1	D2	D	1900-01-02 05:00:00	20	24	5300	0.965925	0.258822	0.500005	-0.866023	-0.707101	-0.707113
20	9	C	1	D2	D	1900-01-02 05:30:00	16	24.5	5350	0.991444	0.130529	0.258825	-0.965924	-0.923876	-0.382692
20	9	C	1	D2	L	06:00:00	20	1	5400	1	2.94115e-06	5.88231e-06	-1	-1	-8.82346e-06
21/4	2	C	0	D1	L	06:00:00	22	1	600	1	3.26795e-07	6.5359e-07	-1	-1	-9.80385e-07
21/4	2	C	0	D1	L	06:30:00	26	1.5	650	0.991445	-0.130526	-0.258818	-0.965926	-0.92388	0.382682
21/4	2	C	0	D1	L	07:00:00	24	2	700	0.965926	-0.258819	-0.499999	-0.866026	-0.707108	0.707106
21/4	2	C	0	D1	L	07:30:00	24	2.5	750	0.92388	-0.382683	-0.707106	-0.707107	-0.382685	0.923879
21/4	2	C	0	D1	L	08:00:00	18	3	800	0.866026	-0.5	-0.866025	-0.500001	-1.30718e-06	1
21/4	2	C	0	D1	L	08:30:00	26	3.5	850	0.793354	-0.608761	-0.965926	-0.25882	0.382682	0.92388
21/4	2	C	0	D1	L	09:00:00	20	4	900	0.707107	-0.707106	-1	-9.80385e-07	0.707106	0.707108
21/4	2	C	0	D1	L	09:30:00	24	4.5	950	0.608762	-0.793353	-0.965926	0.258818	0.923879	0.382685
21/4	2	C	0	D1	L	10:00:00	24	5	1000	0.5	-0.866025	-0.866026	0.499999	1	1.63397e-06
21/4	2	C	0	D1	L	10:30:00	24	5.5	1050	0.382684	-0.923879	-0.707108	0.707106	0.92388	-0.382682
21/4	2	C	0	D1	L	11:00:00	28	6	1100	0.25882	-0.965926	-0.500001	0.866025	0.707108	-0.707106
21/4	2	C	0	D1	L	11:30:00	22	6.5	1150	0.130527	-0.991445	-0.25882	0.965926	0.382685	-0.923879
21/4	2	C	0	D1	L	12:00:00	26	7	1200	6.5359e-07	-1	-1.30718e-06	1	1.96077e-06	-1
21/4	2	C	0	D1	L	12:30:00	16	7.5	1250	-0.130526	-0.991445	0.258818	0.965926	-0.382682	-0.92388
21/4	2	C	0	D1	L	13:00:00	16	8	1300	-0.258818	-0.965926	0.499999	0.866026	-0.707105	-0.707108
21/4	2	C	0	D1	L	13:30:00	16	8.5	1350	-0.382683	-0.92388	0.707106	0.707108	-0.923879	-0.382685
21/4	2	C	0	D1	L	14:00:00	20	9	1400	-0.499999	-0.866026	0.866025	0.500001	-1	-2.28756e-06
21/4	2	C	0	D1	L	14:30:00	16	9.5	1450	-0.608761	-0.793354	0.965925	0.258821	-0.92388	0.382681
21/4	2	C	0	D1	L	15:00:00	20	10	1500	-0.707106	-0.707107	1	1.63397e-06	-0.707109	0.707105
21/4	2	C	0	D1	L	15:30:00	40	10.5	1550	-0.793353	-0.608762	0.965926	-0.258817	-0.382686	0.923879
21/4	2	C	0	D1	L	16:00:00	20	11	1600	-0.866025	-0.500001	0.866026	-0.499998	-2.61436e-06	1
21/4	2	C	0	D1	L	16:30:00	36	11.5	1650	-0.923879	-0.382684	0.707108	-0.707106	0.382681	0.923881
21/4	2	C	0	D1	L	17:00:00	12	12	1700	-0.965926	-0.25882	0.500002	-0.866024	0.707105	0.707109
21/4	2	C	0	D1	L	17:30:00	24	12.5	1750	-0.991445	-0.130527	0.258821	-0.965925	0.923878	0.382686
21/4	2	C	0	D1	L	18:00:00	20	13	1800	-1	-9.80385e-07	1.96077e-06	-1	1	2.94115e-06
21/4	2	C	0	D1	L	18:30:00	28	13.5	1850	-0.991445	0.130525	-0.258817	-0.965926	0.923881	-0.382681
21/4	2	C	0	D1	L	19:00:00	16	14	1900	-0.965926	0.258818	-0.499998	-0.866026	0.707109	-0.707105
21/4	2	C	0	D1	L	19:30:00	20	14.5	1950	-0.92388	0.382682	-0.707105	-0.707108	0.382686	-0.923878
21/4	2	C	0	D1	L	20:00:00	16	15	2000	-0.866026	0.499999	-0.866024	-0.500002	3.26795e-06	-1
21/4	2	C	0	D1	L	20:30:00	20	15.5	2050	-0.793354	0.608761	-0.965925	-0.258821	-0.38268	-0.923881
21/4	2	C	0	D1	L	21:00:00	24	16	2100	-0.707108	0.707106	-1	-2.28756e-06	-0.707104	-0.707109
21/4	2	C	0	D1	L	21:30:00	36	16.5	2150	-0.608762	0.793353	-0.965926	0.258817	-0.923878	-0.382687
21/4	2	C	0	D1	D	22:00:00	24	17	2200	-0.500001	0.866025	-0.866027	0.499998	-1	-3.59474e-06
21/4	2	C	0	D1	D	22:30:00	32	17.5	2250	-0.382685	0.923879	-0.707109	0.707105	-0.923881	0.38268
21/4	2	C	0	D1	D	23:00:00	20	18	2300	-0.25882	0.965926	-0.500002	0.866024	-0.707109	0.707104
21/4	2	C	0	D1	D	23:30:00	20	18.5	2350	-0.130527	0.991445	-0.258822	0.965925	-0.382687	0.923878
21/4	3	C	0	D1	D	1900-01-01	.	19	2400	-1.30718e-06	1	-2.61436e-06	1	-3.92154e-06	1
21/4	3	C	0	D1	D	1900-01-01 00:30:00	.	19.5	2450	0.130525	0.991445	0.258816	0.965927	0.38268	0.923881
21/4	3	C	0	D1	D	1900-01-01 01:00:00	16	20	2500	0.258818	0.965926	0.499998	0.866027	0.707104	0.70711
21/4	3	C	0	D1	D	1900-01-01 01:30:00	16	20.5	2550	0.382682	0.92388	0.707105	0.707109	0.923878	0.382687
21/4	3	C	0	D1	D	1900-01-01 02:00:00	16	21	2600	0.499999	0.866026	0.866024	0.500002	1	4.24833e-06
21/4	3	C	0	D1	D	1900-01-01 02:30:00	24	21.5	2650	0.60876	0.793354	0.965925	0.258822	0.923881	-0.382679
21/4	3	C	0	D1	D	1900-01-01 03:00:00	.	22	2700	0.707106	0.707108	1	2.94115e-06	0.70711	-0.707104
21/4	3	C	0	D1	D	1900-01-01 03:30:00	.	22.5	2750	0.793352	0.608763	0.965927	-0.258816	0.382688	-0.923878
21/4	3	C	0	D1	D	1900-01-01 04:00:00	.	23	2800	0.866025	0.500001	0.866027	-0.499997	4.57513e-06	-1
21/4	3	C	0	D1	D	1900-01-01 04:30:00	.	23.5	2850	0.923879	0.382685	0.707109	-0.707105	-0.382679	-0.923881
21/4	3	C	0	D1	D	1900-01-01 05:00:00	16	24	2900	0.965925	0.258821	0.500003	-0.866024	-0.707103	-0.70711
21/4	3	C	0	D1	D	1900-01-01 05:30:00	64	24.5	2950	0.991445	0.130528	0.258822	-0.965925	-0.923878	-0.382688
21/4	3	C	0	D2	L	1900-01-01 06:00:00	16	1	3000	1	1.63397e-06	3.26795e-06	-1	-1	-4.90192e-06
21/4	3	C	0	D2	L	1900-01-01 06:30:00	16	1.5	3050	0.991445	-0.130525	-0.258816	-0.965927	-0.923881	0.382679
21/4	3	C	0	D2	L	1900-01-01 07:00:00	22	2	3100	0.965926	-0.258817	-0.499997	-0.866027	-0.70711	0.707103
21/4	3	C	0	D2	L	1900-01-01 07:30:00	14	2.5	3150	0.92388	-0.382682	-0.707104	-0.707109	-0.382688	0.923878
21/4	3	C	0	D2	L	1900-01-01 08:00:00	16	3	3200	0.866026	-0.499998	-0.866024	-0.500003	-5.22872e-06	1
21/4	3	C	0	D2	L	1900-01-01 08:30:00	16	3.5	3250	0.793354	-0.60876	-0.965925	-0.258822	0.382679	0.923882
21/4	3	C	0	D2	L	1900-01-01 09:00:00	18	4	3300	0.707108	-0.707106	-1	-3.59474e-06	0.707103	0.707111
21/4	3	C	0	D2	L	1900-01-01 09:30:00	20	4.5	3350	0.608763	-0.793352	-0.965927	0.258816	0.923877	0.382688
21/4	3	C	0	D2	L	1900-01-01 10:00:00	20	5	3400	0.500002	-0.866024	-0.866027	0.499997	1	5.55551e-06
21/4	3	C	0	D2	L	1900-01-01 10:30:00	18	5.5	3450	0.382685	-0.923879	-0.707109	0.707104	0.923882	-0.382678
21/4	3	C	0	D2	L	1900-01-01 11:00:00	22	6	3500	0.258821	-0.965925	-0.500003	0.866023	0.707111	-0.707103
21/4	3	C	0	D2	L	1900-01-01 11:30:00	16	6.5	3550	0.130528	-0.991445	-0.258823	0.965925	0.382689	-0.923877
21/4	3	C	0	D2	L	1900-01-01 12:00:00	60	7	3600	1.96077e-06	-1	-3.92154e-06	1	5.88231e-06	-1
21/4	3	C	0	D2	L	1900-01-01 12:30:00	20	7.5	3650	-0.130524	-0.991445	0.258815	0.965927	-0.382678	-0.923882
21/4	3	C	0	D2	L	1900-01-01 13:00:00	20	8	3700	-0.258817	-0.965926	0.499997	0.866027	-0.707103	-0.707111
21/4	3	C	0	D2	L	1900-01-01 13:30:00	20	8.5	3750	-0.382682	-0.92388	0.707104	0.70711	-0.923877	-0.382689
21/4	3	C	0	D2	L	1900-01-01 14:00:00	16	9	3800	-0.499998	-0.866026	0.866023	0.500004	-1	-6.2091e-06
21/4	3	C	0	D2	L	1900-01-01 14:30:00	16	9.5	3850	-0.60876	-0.793355	0.965925	0.258823	-0.923882	0.382678
21/4	3	C	0	D2	L	1900-01-01 15:00:00	.	10	3900	-0.707105	-0.707108	1	4.24833e-06	-0.707111	0.707102
21/4	3	C	0	D2	L	1900-01-01 15:30:00	16	10.5	3950	-0.793352	-0.608763	0.965927	-0.258815	-0.382689	0.923877
21/4	3	C	0	D2	L	1900-01-01 16:00:00	24	11	4000	-0.866024	-0.500002	0.866028	-0.499996	-6.5359e-06	1
21/4	3	C	0	D2	L	1900-01-01 16:30:00	20	11.5	4050	-0.923879	-0.382685	0.70711	-0.707104	0.382677	0.923882
21/4	3	C	0	D2	L	1900-01-01 17:00:00	16	12	4100	-0.965925	-0.258821	0.500004	-0.866023	0.707102	0.707112
21/4	3	C	0	D2	L	1900-01-01 17:30:00	16	12.5	4150	-0.991445	-0.130528	0.258823	-0.965925	0.923877	0.38269
21/4	3	C	0	D2	L	1900-01-01 18:00:00	16	13	4200	-1	-2.28756e-06	4.57513e-06	-1	1	6.86269e-06
21/4	3	C	0	D2	L	1900-01-01 18:30:00	16	13.5	4250	-0.991445	0.130524	-0.258815	-0.965927	0.923882	-0.382677
21/4	3	C	0	D2	L	1900-01-01 19:00:00	16	14	4300	-0.965926	0.258817	-0.499996	-0.866028	0.707112	-0.707102
21/4	3	C	0	D2	L	1900-01-01 19:30:00	16	14.5	4350	-0.92388	0.382681	-0.707103	-0.70711	0.38269	-0.923877
21/4	3	C	0	D2	L	1900-01-01 20:00:00	12	15	4400	-0.866027	0.499998	-0.866023	-0.500004	7.18949e-06	-1
21/4	3	C	0	D2	L	1900-01-01 20:30:00	12	15.5	4450	-0.793355	0.60876	-0.965925	-0.258824	-0.382677	-0.923882
21/4	3	C	0	D2	L	1900-01-01 21:00:00	44	16	4500	-0.707109	0.707105	-1	-4.90192e-06	-0.707102	-0.707112
21/4	3	C	0	D2	L	1900-01-01 21:30:00	16	16.5	4550	-0.608763	0.793352	-0.965927	0.258814	-0.923877	-0.38269
21/4	3	C	0	D2	D	1900-01-01 22:00:00	20	17	4600	-0.500002	0.866024	-0.866028	0.499996	-1	-7.51628e-06
21/4	3	C	0	D2	D	1900-01-01 22:30:00	16	17.5	4650	-0.382686	0.923879	-0.70711	0.707103	-0.923882	0.382676
21/4	3	C	0	D2	D	1900-01-01 23:00:00	20	18	4700	-0.258822	0.965925	-0.500004	0.866023	-0.707112	0.707101
21/4	3	C	0	D2	D	1900-01-01 23:30:00	24	18.5	4750	-0.130529	0.991445	-0.258824	0.965924	-0.382691	0.923877
21/4	4	C	0	D2	D	1900-01-02	12	19	4800	-2.61436e-06	1	-5.22872e-06	1	-7.84308e-06	1
21/4	4	C	0	D2	D	1900-01-02 00:30:00	20	19.5	4850	0.130524	0.991445	0.258814	0.965927	0.382676	0.923883
21/4	4	C	0	D2	D	1900-01-02 01:00:00	20	20	4900	0.258816	0.965927	0.499995	0.866028	0.707101	0.707112
21/4	4	C	0	D2	D	1900-01-02 01:30:00	12	20.5	4950	0.382681	0.923881	0.707103	0.707111	0.923876	0.382691
21/4	4	C	0	D2	D	1900-01-02 02:00:00	12	21	5000	0.499998	0.866027	0.866023	0.500005	1	8.16987e-06
21/4	4	C	0	D2	D	1900-01-02 02:30:00	12	21.5	5050	0.608759	0.793355	0.965924	0.258824	0.923883	-0.382676
21/4	4	C	0	D2	D	1900-01-02 03:00:00	12	22	5100	0.707105	0.707109	1	5.55551e-06	0.707113	-0.707101
21/4	4	C	0	D2	D	1900-01-02 03:30:00	12	22.5	5150	0.793352	0.608764	0.965927	-0.258814	0.382691	-0.923876
21/4	4	C	0	D2	D	1900-01-02 04:00:00	12	23	5200	0.866024	0.500002	0.866028	-0.499995	8.49667e-06	-1
21/4	4	C	0	D2	D	1900-01-02 04:30:00	12	23.5	5250	0.923878	0.382686	0.707111	-0.707103	-0.382676	-0.923883
21/4	4	C	0	D2	D	1900-01-02 05:00:00	12	24	5300	0.965925	0.258822	0.500005	-0.866023	-0.707101	-0.707113
21/4	4	C	0	D2	D	1900-01-02 05:30:00	32	24.5	5350	0.991444	0.130529	0.258825	-0.965924	-0.923876	-0.382692
21/4	4	C	0	D2	L	06:00:00	14	1	5400	1	2.94115e-06	5.88231e-06	-1	-1	-8.82346e-06
22	7	C	0	D1	L	06:00:00	20	1	600	1	3.26795e-07	6.5359e-07	-1	-1	-9.80385e-07
22	7	C	0	D1	L	06:30:00	18	1.5	650	0.991445	-0.130526	-0.258818	-0.965926	-0.92388	0.382682
22	7	C	0	D1	L	07:00:00	20	2	700	0.965926	-0.258819	-0.499999	-0.866026	-0.707108	0.707106
22	7	C	0	D1	L	07:30:00	22	2.5	750	0.92388	-0.382683	-0.707106	-0.707107	-0.382685	0.923879
22	7	C	0	D1	L	08:00:00	28	3	800	0.866026	-0.5	-0.866025	-0.500001	-1.30718e-06	1
22	7	C	0	D1	L	08:30:00	24	3.5	850	0.793354	-0.608761	-0.965926	-0.25882	0.382682	0.92388
22	7	C	0	D1	L	09:00:00	26	4	900	0.707107	-0.707106	-1	-9.80385e-07	0.707106	0.707108
22	7	C	0	D1	L	09:30:00	24	4.5	950	0.608762	-0.793353	-0.965926	0.258818	0.923879	0.382685
22	7	C	0	D1	L	10:00:00	26	5	1000	0.5	-0.866025	-0.866026	0.499999	1	1.63397e-06
22	7	C	0	D1	L	10:30:00	20	5.5	1050	0.382684	-0.923879	-0.707108	0.707106	0.92388	-0.382682
22	7	C	0	D1	L	11:00:00	24	6	1100	0.25882	-0.965926	-0.500001	0.866025	0.707108	-0.707106
22	7	C	0	D1	L	11:30:00	22	6.5	1150	0.130527	-0.991445	-0.25882	0.965926	0.382685	-0.923879
22	7	C	0	D1	L	12:00:00	28	7	1200	6.5359e-07	-1	-1.30718e-06	1	1.96077e-06	-1
22	7	C	0	D1	L	12:30:00	20	7.5	1250	-0.130526	-0.991445	0.258818	0.965926	-0.382682	-0.92388
22	7	C	0	D1	L	13:00:00	32	8	1300	-0.258818	-0.965926	0.499999	0.866026	-0.707105	-0.707108
22	7	C	0	D1	L	13:30:00	16	8.5	1350	-0.382683	-0.92388	0.707106	0.707108	-0.923879	-0.382685
22	7	C	0	D1	L	14:00:00	20	9	1400	-0.499999	-0.866026	0.866025	0.500001	-1	-2.28756e-06
22	7	C	0	D1	L	14:30:00	16	9.5	1450	-0.608761	-0.793354	0.965925	0.258821	-0.92388	0.382681
22	7	C	0	D1	L	15:00:00	20	10	1500	-0.707106	-0.707107	1	1.63397e-06	-0.707109	0.707105
22	7	C	0	D1	L	15:30:00	28	10.5	1550	-0.793353	-0.608762	0.965926	-0.258817	-0.382686	0.923879
22	7	C	0	D1	L	16:00:00	28	11	1600	-0.866025	-0.500001	0.866026	-0.499998	-2.61436e-06	1
22	7	C	0	D1	L	16:30:00	32	11.5	1650	-0.923879	-0.382684	0.707108	-0.707106	0.382681	0.923881
22	7	C	0	D1	L	17:00:00	20	12	1700	-0.965926	-0.25882	0.500002	-0.866024	0.707105	0.707109
22	7	C	0	D1	L	17:30:00	20	12.5	1750	-0.991445	-0.130527	0.258821	-0.965925	0.923878	0.382686
22	7	C	0	D1	L	18:00:00	32	13	1800	-1	-9.80385e-07	1.96077e-06	-1	1	2.94115e-06
22	7	C	0	D1	L	18:30:00	20	13.5	1850	-0.991445	0.130525	-0.258817	-0.965926	0.923881	-0.382681
22	7	C	0	D1	L	19:00:00	16	14	1900	-0.965926	0.258818	-0.499998	-0.866026	0.707109	-0.707105
22	7	C	0	D1	L	19:30:00	20	14.5	1950	-0.92388	0.382682	-0.707105	-0.707108	0.382686	-0.923878
22	7	C	0	D1	L	20:00:00	20	15	2000	-0.866026	0.499999	-0.866024	-0.500002	3.26795e-06	-1
22	7	C	0	D1	L	20:30:00	16	15.5	2050	-0.793354	0.608761	-0.965925	-0.258821	-0.38268	-0.923881
22	7	C	0	D1	L	21:00:00	16	16	2100	-0.707108	0.707106	-1	-2.28756e-06	-0.707104	-0.707109
22	7	C	0	D1	L	21:30:00	20	16.5	2150	-0.608762	0.793353	-0.965926	0.258817	-0.923878	-0.382687
22	7	C	0	D1	D	22:00:00	16	17	2200	-0.500001	0.866025	-0.866027	0.499998	-1	-3.59474e-06
22	7	C	0	D1	D	22:30:00	16	17.5	2250	-0.382685	0.923879	-0.707109	0.707105	-0.923881	0.38268
22	7	C	0	D1	D	23:00:00	24	18	2300	-0.25882	0.965926	-0.500002	0.866024	-0.707109	0.707104
22	7	C	0	D1	D	23:30:00	16	18.5	2350	-0.130527	0.991445	-0.258822	0.965925	-0.382687	0.923878
22	8	C	0	D1	D	1900-01-01	20	19	2400	-1.30718e-06	1	-2.61436e-06	1	-3.92154e-06	1
22	8	C	0	D1	D	1900-01-01 00:30:00	.	19.5	2450	0.130525	0.991445	0.258816	0.965927	0.38268	0.923881
22	8	C	0	D1	D	1900-01-01 01:00:00	.	20	2500	0.258818	0.965926	0.499998	0.866027	0.707104	0.70711
22	8	C	0	D1	D	1900-01-01 01:30:00	20	20.5	2550	0.382682	0.92388	0.707105	0.707109	0.923878	0.382687
22	8	C	0	D1	D	1900-01-01 02:00:00	20	21	2600	0.499999	0.866026	0.866024	0.500002	1	4.24833e-06
22	8	C	0	D1	D	1900-01-01 02:30:00	16	21.5	2650	0.60876	0.793354	0.965925	0.258822	0.923881	-0.382679
22	8	C	0	D1	D	1900-01-01 03:00:00	.	22	2700	0.707106	0.707108	1	2.94115e-06	0.70711	-0.707104
22	8	C	0	D1	D	1900-01-01 03:30:00	20	22.5	2750	0.793352	0.608763	0.965927	-0.258816	0.382688	-0.923878
22	8	C	0	D1	D	1900-01-01 04:00:00	20	23	2800	0.866025	0.500001	0.866027	-0.499997	4.57513e-06	-1
22	8	C	0	D1	D	1900-01-01 04:30:00	.	23.5	2850	0.923879	0.382685	0.707109	-0.707105	-0.382679	-0.923881
22	8	C	0	D1	D	1900-01-01 05:00:00	20	24	2900	0.965925	0.258821	0.500003	-0.866024	-0.707103	-0.70711
22	8	C	0	D1	D	1900-01-01 05:30:00	24	24.5	2950	0.991445	0.130528	0.258822	-0.965925	-0.923878	-0.382688
22	8	C	0	D2	L	1900-01-01 06:00:00	28	1	3000	1	1.63397e-06	3.26795e-06	-1	-1	-4.90192e-06
22	8	C	0	D2	L	1900-01-01 06:30:00	18	1.5	3050	0.991445	-0.130525	-0.258816	-0.965927	-0.923881	0.382679
22	8	C	0	D2	L	1900-01-01 07:00:00	16	2	3100	0.965926	-0.258817	-0.499997	-0.866027	-0.70711	0.707103
22	8	C	0	D2	L	1900-01-01 07:30:00	16	2.5	3150	0.92388	-0.382682	-0.707104	-0.707109	-0.382688	0.923878
22	8	C	0	D2	L	1900-01-01 08:00:00	18	3	3200	0.866026	-0.499998	-0.866024	-0.500003	-5.22872e-06	1
22	8	C	0	D2	L	1900-01-01 08:30:00	16	3.5	3250	0.793354	-0.60876	-0.965925	-0.258822	0.382679	0.923882
22	8	C	0	D2	L	1900-01-01 09:00:00	16	4	3300	0.707108	-0.707106	-1	-3.59474e-06	0.707103	0.707111
22	8	C	0	D2	L	1900-01-01 09:30:00	18	4.5	3350	0.608763	-0.793352	-0.965927	0.258816	0.923877	0.382688
22	8	C	0	D2	L	1900-01-01 10:00:00	20	5	3400	0.500002	-0.866024	-0.866027	0.499997	1	5.55551e-06
22	8	C	0	D2	L	1900-01-01 10:30:00	18	5.5	3450	0.382685	-0.923879	-0.707109	0.707104	0.923882	-0.382678
22	8	C	0	D2	L	1900-01-01 11:00:00	26	6	3500	0.258821	-0.965925	-0.500003	0.866023	0.707111	-0.707103
22	8	C	0	D2	L	1900-01-01 11:30:00	24	6.5	3550	0.130528	-0.991445	-0.258823	0.965925	0.382689	-0.923877
22	8	C	0	D2	L	1900-01-01 12:00:00	24	7	3600	1.96077e-06	-1	-3.92154e-06	1	5.88231e-06	-1
22	8	C	0	D2	L	1900-01-01 12:30:00	24	7.5	3650	-0.130524	-0.991445	0.258815	0.965927	-0.382678	-0.923882
22	8	C	0	D2	L	1900-01-01 13:00:00	20	8	3700	-0.258817	-0.965926	0.499997	0.866027	-0.707103	-0.707111
22	8	C	0	D2	L	1900-01-01 13:30:00	20	8.5	3750	-0.382682	-0.92388	0.707104	0.70711	-0.923877	-0.382689
22	8	C	0	D2	L	1900-01-01 14:00:00	.	9	3800	-0.499998	-0.866026	0.866023	0.500004	-1	-6.2091e-06
22	8	C	0	D2	L	1900-01-01 14:30:00	.	9.5	3850	-0.60876	-0.793355	0.965925	0.258823	-0.923882	0.382678
22	8	C	0	D2	L	1900-01-01 15:00:00	16	10	3900	-0.707105	-0.707108	1	4.24833e-06	-0.707111	0.707102
22	8	C	0	D2	L	1900-01-01 15:30:00	20	10.5	3950	-0.793352	-0.608763	0.965927	-0.258815	-0.382689	0.923877
22	8	C	0	D2	L	1900-01-01 16:00:00	24	11	4000	-0.866024	-0.500002	0.866028	-0.499996	-6.5359e-06	1
22	8	C	0	D2	L	1900-01-01 16:30:00	32	11.5	4050	-0.923879	-0.382685	0.70711	-0.707104	0.382677	0.923882
22	8	C	0	D2	L	1900-01-01 17:00:00	20	12	4100	-0.965925	-0.258821	0.500004	-0.866023	0.707102	0.707112
22	8	C	0	D2	L	1900-01-01 17:30:00	16	12.5	4150	-0.991445	-0.130528	0.258823	-0.965925	0.923877	0.38269
22	8	C	0	D2	L	1900-01-01 18:00:00	24	13	4200	-1	-2.28756e-06	4.57513e-06	-1	1	6.86269e-06
22	8	C	0	D2	L	1900-01-01 18:30:00	20	13.5	4250	-0.991445	0.130524	-0.258815	-0.965927	0.923882	-0.382677
22	8	C	0	D2	L	1900-01-01 19:00:00	16	14	4300	-0.965926	0.258817	-0.499996	-0.866028	0.707112	-0.707102
22	8	C	0	D2	L	1900-01-01 19:30:00	20	14.5	4350	-0.92388	0.382681	-0.707103	-0.70711	0.38269	-0.923877
22	8	C	0	D2	L	1900-01-01 20:00:00	20	15	4400	-0.866027	0.499998	-0.866023	-0.500004	7.18949e-06	-1
22	8	C	0	D2	L	1900-01-01 20:30:00	16	15.5	4450	-0.793355	0.60876	-0.965925	-0.258824	-0.382677	-0.923882
22	8	C	0	D2	L	1900-01-01 21:00:00	24	16	4500	-0.707109	0.707105	-1	-4.90192e-06	-0.707102	-0.707112
22	8	C	0	D2	L	1900-01-01 21:30:00	20	16.5	4550	-0.608763	0.793352	-0.965927	0.258814	-0.923877	-0.38269
22	8	C	0	D2	D	1900-01-01 22:00:00	20	17	4600	-0.500002	0.866024	-0.866028	0.499996	-1	-7.51628e-06
22	8	C	0	D2	D	1900-01-01 22:30:00	20	17.5	4650	-0.382686	0.923879	-0.70711	0.707103	-0.923882	0.382676
22	8	C	0	D2	D	1900-01-01 23:00:00	16	18	4700	-0.258822	0.965925	-0.500004	0.866023	-0.707112	0.707101
22	8	C	0	D2	D	1900-01-01 23:30:00	.	18.5	4750	-0.130529	0.991445	-0.258824	0.965924	-0.382691	0.923877
22	9	C	0	D2	D	1900-01-02	20	19	4800	-2.61436e-06	1	-5.22872e-06	1	-7.84308e-06	1
22	9	C	0	D2	D	1900-01-02 00:30:00	28	19.5	4850	0.130524	0.991445	0.258814	0.965927	0.382676	0.923883
22	9	C	0	D2	D	1900-01-02 01:00:00	16	20	4900	0.258816	0.965927	0.499995	0.866028	0.707101	0.707112
22	9	C	0	D2	D	1900-01-02 01:30:00	20	20.5	4950	0.382681	0.923881	0.707103	0.707111	0.923876	0.382691
22	9	C	0	D2	D	1900-01-02 02:00:00	16	21	5000	0.499998	0.866027	0.866023	0.500005	1	8.16987e-06
22	9	C	0	D2	D	1900-01-02 02:30:00	12	21.5	5050	0.608759	0.793355	0.965924	0.258824	0.923883	-0.382676
22	9	C	0	D2	D	1900-01-02 03:00:00	16	22	5100	0.707105	0.707109	1	5.55551e-06	0.707113	-0.707101
22	9	C	0	D2	D	1900-01-02 03:30:00	16	22.5	5150	0.793352	0.608764	0.965927	-0.258814	0.382691	-0.923876
22	9	C	0	D2	D	1900-01-02 04:00:00	16	23	5200	0.866024	0.500002	0.866028	-0.499995	8.49667e-06	-1
22	9	C	0	D2	D	1900-01-02 04:30:00	16	23.5	5250	0.923878	0.382686	0.707111	-0.707103	-0.382676	-0.923883
22	9	C	0	D2	D	1900-01-02 05:00:00	12	24	5300	0.965925	0.258822	0.500005	-0.866023	-0.707101	-0.707113
22	9	C	0	D2	D	1900-01-02 05:30:00	.	24.5	5350	0.991444	0.130529	0.258825	-0.965924	-0.923876	-0.382692
22	9	C	0	D2	L	06:00:00	18	1	5400	1	2.94115e-06	5.88231e-06	-1	-1	-8.82346e-06
24/12	5	C	0	D1	L	06:00:00	32	1	600	1	3.26795e-07	6.5359e-07	-1	-1	-9.80385e-07
24/12	5	C	0	D1	L	06:30:00	20	1.5	650	0.991445	-0.130526	-0.258818	-0.965926	-0.92388	0.382682
24/12	5	C	0	D1	L	07:00:00	26	2	700	0.965926	-0.258819	-0.499999	-0.866026	-0.707108	0.707106
24/12	5	C	0	D1	L	07:30:00	20	2.5	750	0.92388	-0.382683	-0.707106	-0.707107	-0.382685	0.923879
24/12	5	C	0	D1	L	08:00:00	24	3	800	0.866026	-0.5	-0.866025	-0.500001	-1.30718e-06	1
24/12	5	C	0	D1	L	08:30:00	22	3.5	850	0.793354	-0.608761	-0.965926	-0.25882	0.382682	0.92388
24/12	5	C	0	D1	L	09:00:00	26	4	900	0.707107	-0.707106	-1	-9.80385e-07	0.707106	0.707108
24/12	5	C	0	D1	L	09:30:00	24	4.5	950	0.608762	-0.793353	-0.965926	0.258818	0.923879	0.382685
24/12	5	C	0	D1	L	10:00:00	28	5	1000	0.5	-0.866025	-0.866026	0.499999	1	1.63397e-06
24/12	5	C	0	D1	L	10:30:00	26	5.5	1050	0.382684	-0.923879	-0.707108	0.707106	0.92388	-0.382682
24/12	5	C	0	D1	L	11:00:00	28	6	1100	0.25882	-0.965926	-0.500001	0.866025	0.707108	-0.707106
24/12	5	C	0	D1	L	11:30:00	28	6.5	1150	0.130527	-0.991445	-0.25882	0.965926	0.382685	-0.923879
24/12	5	C	0	D1	L	12:00:00	26	7	1200	6.5359e-07	-1	-1.30718e-06	1	1.96077e-06	-1
24/12	5	C	0	D1	L	12:30:00	20	7.5	1250	-0.130526	-0.991445	0.258818	0.965926	-0.382682	-0.92388
24/12	5	C	0	D1	L	13:00:00	16	8	1300	-0.258818	-0.965926	0.499999	0.866026	-0.707105	-0.707108
24/12	5	C	0	D1	L	13:30:00	16	8.5	1350	-0.382683	-0.92388	0.707106	0.707108	-0.923879	-0.382685
24/12	5	C	0	D1	L	14:00:00	16	9	1400	-0.499999	-0.866026	0.866025	0.500001	-1	-2.28756e-06
24/12	5	C	0	D1	L	14:30:00	20	9.5	1450	-0.608761	-0.793354	0.965925	0.258821	-0.92388	0.382681
24/12	5	C	0	D1	L	15:00:00	16	10	1500	-0.707106	-0.707107	1	1.63397e-06	-0.707109	0.707105
24/12	5	C	0	D1	L	15:30:00	20	10.5	1550	-0.793353	-0.608762	0.965926	-0.258817	-0.382686	0.923879
24/12	5	C	0	D1	L	16:00:00	16	11	1600	-0.866025	-0.500001	0.866026	-0.499998	-2.61436e-06	1
24/12	5	C	0	D1	L	16:30:00	32	11.5	1650	-0.923879	-0.382684	0.707108	-0.707106	0.382681	0.923881
24/12	5	C	0	D1	L	17:00:00	36	12	1700	-0.965926	-0.25882	0.500002	-0.866024	0.707105	0.707109
24/12	5	C	0	D1	L	17:30:00	20	12.5	1750	-0.991445	-0.130527	0.258821	-0.965925	0.923878	0.382686
24/12	5	C	0	D1	L	18:00:00	20	13	1800	-1	-9.80385e-07	1.96077e-06	-1	1	2.94115e-06
24/12	5	C	0	D1	L	18:30:00	28	13.5	1850	-0.991445	0.130525	-0.258817	-0.965926	0.923881	-0.382681
24/12	5	C	0	D1	L	19:00:00	28	14	1900	-0.965926	0.258818	-0.499998	-0.866026	0.707109	-0.707105
24/12	5	C	0	D1	L	19:30:00	16	14.5	1950	-0.92388	0.382682	-0.707105	-0.707108	0.382686	-0.923878
24/12	5	C	0	D1	L	20:00:00	20	15	2000	-0.866026	0.499999	-0.866024	-0.500002	3.26795e-06	-1
24/12	5	C	0	D1	L	20:30:00	20	15.5	2050	-0.793354	0.608761	-0.965925	-0.258821	-0.38268	-0.923881
24/12	5	C	0	D1	L	21:00:00	20	16	2100	-0.707108	0.707106	-1	-2.28756e-06	-0.707104	-0.707109
24/12	5	C	0	D1	L	21:30:00	16	16.5	2150	-0.608762	0.793353	-0.965926	0.258817	-0.923878	-0.382687
24/12	5	C	0	D1	D	22:00:00	24	17	2200	-0.500001	0.866025	-0.866027	0.499998	-1	-3.59474e-06
24/12	5	C	0	D1	D	22:30:00	16	17.5	2250	-0.382685	0.923879	-0.707109	0.707105	-0.923881	0.38268
24/12	5	C	0	D1	D	23:00:00	26	18	2300	-0.25882	0.965926	-0.500002	0.866024	-0.707109	0.707104
24/12	5	C	0	D1	D	23:30:00	20	18.5	2350	-0.130527	0.991445	-0.258822	0.965925	-0.382687	0.923878
24/12	6	C	0	D1	D	1900-01-01	.	19	2400	-1.30718e-06	1	-2.61436e-06	1	-3.92154e-06	1
24/12	6	C	0	D1	D	1900-01-01 00:30:00	.	19.5	2450	0.130525	0.991445	0.258816	0.965927	0.38268	0.923881
24/12	6	C	0	D1	D	1900-01-01 01:00:00	16	20	2500	0.258818	0.965926	0.499998	0.866027	0.707104	0.70711
24/12	6	C	0	D1	D	1900-01-01 01:30:00	.	20.5	2550	0.382682	0.92388	0.707105	0.707109	0.923878	0.382687
24/12	6	C	0	D1	D	1900-01-01 02:00:00	16	21	2600	0.499999	0.866026	0.866024	0.500002	1	4.24833e-06
24/12	6	C	0	D1	D	1900-01-01 02:30:00	16	21.5	2650	0.60876	0.793354	0.965925	0.258822	0.923881	-0.382679
24/12	6	C	0	D1	D	1900-01-01 03:00:00	.	22	2700	0.707106	0.707108	1	2.94115e-06	0.70711	-0.707104
24/12	6	C	0	D1	D	1900-01-01 03:30:00	.	22.5	2750	0.793352	0.608763	0.965927	-0.258816	0.382688	-0.923878
24/12	6	C	0	D1	D	1900-01-01 04:00:00	16	23	2800	0.866025	0.500001	0.866027	-0.499997	4.57513e-06	-1
24/12	6	C	0	D1	D	1900-01-01 04:30:00	16	23.5	2850	0.923879	0.382685	0.707109	-0.707105	-0.382679	-0.923881
24/12	6	C	0	D1	D	1900-01-01 05:00:00	16	24	2900	0.965925	0.258821	0.500003	-0.866024	-0.707103	-0.70711
24/12	6	C	0	D1	D	1900-01-01 05:30:00	16	24.5	2950	0.991445	0.130528	0.258822	-0.965925	-0.923878	-0.382688
24/12	6	C	0	D2	L	1900-01-01 06:00:00	18	1	3000	1	1.63397e-06	3.26795e-06	-1	-1	-4.90192e-06
24/12	6	C	0	D2	L	1900-01-01 06:30:00	18	1.5	3050	0.991445	-0.130525	-0.258816	-0.965927	-0.923881	0.382679
24/12	6	C	0	D2	L	1900-01-01 07:00:00	22	2	3100	0.965926	-0.258817	-0.499997	-0.866027	-0.70711	0.707103
24/12	6	C	0	D2	L	1900-01-01 07:30:00	16	2.5	3150	0.92388	-0.382682	-0.707104	-0.707109	-0.382688	0.923878
24/12	6	C	0	D2	L	1900-01-01 08:00:00	14	3	3200	0.866026	-0.499998	-0.866024	-0.500003	-5.22872e-06	1
24/12	6	C	0	D2	L	1900-01-01 08:30:00	14	3.5	3250	0.793354	-0.60876	-0.965925	-0.258822	0.382679	0.923882
24/12	6	C	0	D2	L	1900-01-01 09:00:00	20	4	3300	0.707108	-0.707106	-1	-3.59474e-06	0.707103	0.707111
24/12	6	C	0	D2	L	1900-01-01 09:30:00	22	4.5	3350	0.608763	-0.793352	-0.965927	0.258816	0.923877	0.382688
24/12	6	C	0	D2	L	1900-01-01 10:00:00	24	5	3400	0.500002	-0.866024	-0.866027	0.499997	1	5.55551e-06
24/12	6	C	0	D2	L	1900-01-01 10:30:00	18	5.5	3450	0.382685	-0.923879	-0.707109	0.707104	0.923882	-0.382678
24/12	6	C	0	D2	L	1900-01-01 11:00:00	24	6	3500	0.258821	-0.965925	-0.500003	0.866023	0.707111	-0.707103
24/12	6	C	0	D2	L	1900-01-01 11:30:00	20	6.5	3550	0.130528	-0.991445	-0.258823	0.965925	0.382689	-0.923877
24/12	6	C	0	D2	L	1900-01-01 12:00:00	24	7	3600	1.96077e-06	-1	-3.92154e-06	1	5.88231e-06	-1
24/12	6	C	0	D2	L	1900-01-01 12:30:00	20	7.5	3650	-0.130524	-0.991445	0.258815	0.965927	-0.382678	-0.923882
24/12	6	C	0	D2	L	1900-01-01 13:00:00	20	8	3700	-0.258817	-0.965926	0.499997	0.866027	-0.707103	-0.707111
24/12	6	C	0	D2	L	1900-01-01 13:30:00	16	8.5	3750	-0.382682	-0.92388	0.707104	0.70711	-0.923877	-0.382689
24/12	6	C	0	D2	L	1900-01-01 14:00:00	20	9	3800	-0.499998	-0.866026	0.866023	0.500004	-1	-6.2091e-06
24/12	6	C	0	D2	L	1900-01-01 14:30:00	28	9.5	3850	-0.60876	-0.793355	0.965925	0.258823	-0.923882	0.382678
24/12	6	C	0	D2	L	1900-01-01 15:00:00	16	10	3900	-0.707105	-0.707108	1	4.24833e-06	-0.707111	0.707102
24/12	6	C	0	D2	L	1900-01-01 15:30:00	16	10.5	3950	-0.793352	-0.608763	0.965927	-0.258815	-0.382689	0.923877
24/12	6	C	0	D2	L	1900-01-01 16:00:00	16	11	4000	-0.866024	-0.500002	0.866028	-0.499996	-6.5359e-06	1
24/12	6	C	0	D2	L	1900-01-01 16:30:00	40	11.5	4050	-0.923879	-0.382685	0.70711	-0.707104	0.382677	0.923882
24/12	6	C	0	D2	L	1900-01-01 17:00:00	20	12	4100	-0.965925	-0.258821	0.500004	-0.866023	0.707102	0.707112
24/12	6	C	0	D2	L	1900-01-01 17:30:00	24	12.5	4150	-0.991445	-0.130528	0.258823	-0.965925	0.923877	0.38269
24/12	6	C	0	D2	L	1900-01-01 18:00:00	68	13	4200	-1	-2.28756e-06	4.57513e-06	-1	1	6.86269e-06
24/12	6	C	0	D2	L	1900-01-01 18:30:00	.	13.5	4250	-0.991445	0.130524	-0.258815	-0.965927	0.923882	-0.382677
24/12	6	C	0	D2	L	1900-01-01 19:00:00	20	14	4300	-0.965926	0.258817	-0.499996	-0.866028	0.707112	-0.707102
24/12	6	C	0	D2	L	1900-01-01 19:30:00	40	14.5	4350	-0.92388	0.382681	-0.707103	-0.70711	0.38269	-0.923877
24/12	6	C	0	D2	L	1900-01-01 20:00:00	16	15	4400	-0.866027	0.499998	-0.866023	-0.500004	7.18949e-06	-1
24/12	6	C	0	D2	L	1900-01-01 20:30:00	20	15.5	4450	-0.793355	0.60876	-0.965925	-0.258824	-0.382677	-0.923882
24/12	6	C	0	D2	L	1900-01-01 21:00:00	16	16	4500	-0.707109	0.707105	-1	-4.90192e-06	-0.707102	-0.707112
24/12	6	C	0	D2	L	1900-01-01 21:30:00	16	16.5	4550	-0.608763	0.793352	-0.965927	0.258814	-0.923877	-0.38269
24/12	6	C	0	D2	D	1900-01-01 22:00:00	16	17	4600	-0.500002	0.866024	-0.866028	0.499996	-1	-7.51628e-06
24/12	6	C	0	D2	D	1900-01-01 22:30:00	24	17.5	4650	-0.382686	0.923879	-0.70711	0.707103	-0.923882	0.382676
24/12	6	C	0	D2	D	1900-01-01 23:00:00	20	18	4700	-0.258822	0.965925	-0.500004	0.866023	-0.707112	0.707101
24/12	6	C	0	D2	D	1900-01-01 23:30:00	16	18.5	4750	-0.130529	0.991445	-0.258824	0.965924	-0.382691	0.923877
24/12	7	C	0	D2	D	1900-01-02	16	19	4800	-2.61436e-06	1	-5.22872e-06	1	-7.84308e-06	1
24/12	7	C	0	D2	D	1900-01-02 00:30:00	12	19.5	4850	0.130524	0.991445	0.258814	0.965927	0.382676	0.923883
24/12	7	C	0	D2	D	1900-01-02 01:00:00	20	20	4900	0.258816	0.965927	0.499995	0.866028	0.707101	0.707112
24/12	7	C	0	D2	D	1900-01-02 01:30:00	12	20.5	4950	0.382681	0.923881	0.707103	0.707111	0.923876	0.382691
24/12	7	C	0	D2	D	1900-01-02 02:00:00	12	21	5000	0.499998	0.866027	0.866023	0.500005	1	8.16987e-06
24/12	7	C	0	D2	D	1900-01-02 02:30:00	16	21.5	5050	0.608759	0.793355	0.965924	0.258824	0.923883	-0.382676
24/12	7	C	0	D2	D	1900-01-02 03:00:00	16	22	5100	0.707105	0.707109	1	5.55551e-06	0.707113	-0.707101
24/12	7	C	0	D2	D	1900-01-02 03:30:00	12	22.5	5150	0.793352	0.608764	0.965927	-0.258814	0.382691	-0.923876
24/12	7	C	0	D2	D	1900-01-02 04:00:00	12	23	5200	0.866024	0.500002	0.866028	-0.499995	8.49667e-06	-1
24/12	7	C	0	D2	D	1900-01-02 04:30:00	16	23.5	5250	0.923878	0.382686	0.707111	-0.707103	-0.382676	-0.923883
24/12	7	C	0	D2	D	1900-01-02 05:00:00	12	24	5300	0.965925	0.258822	0.500005	-0.866023	-0.707101	-0.707113
24/12	7	C	0	D2	D	1900-01-02 05:30:00	12	24.5	5350	0.991444	0.130529	0.258825	-0.965924	-0.923876	-0.382692
24/12	7	C	0	D2	L	06:00:00	20	1	5400	1	2.94115e-06	5.88231e-06	-1	-1	-8.82346e-06
Sow ID	Lact Day	Trt	Parity	Day	Phase	Time	RT	Time_24hr	SAS Time	X1	X2	X3	X4	X5	X6
1	9	H	1	D1	L	06:00:00	38.7	1	600	1	3.26795e-07	6.5359e-07	-1	-1	-9.80385e-07
1	9	H	1	D1	L	07:00:00	39.2	2	700	0.965926	-0.258819	-0.499999	-0.866026	-0.707108	0.707106
1	9	H	1	D1	L	08:00:00	39.2	3	800	0.866026	-0.5	-0.866025	-0.500001	-1.30718e-06	1
1	9	H	1	D1	L	09:00:00	39	4	900	0.707107	-0.707106	-1	-9.80385e-07	0.707106	0.707108
1	9	H	1	D1	L	10:00:00	39	5	1000	0.5	-0.866025	-0.866026	0.499999	1	1.63397e-06
1	9	H	1	D1	L	11:00:00	38.8	6	1100	0.25882	-0.965926	-0.500001	0.866025	0.707108	-0.707106
1	9	H	1	D1	L	12:00:00	38.8	7	1200	6.5359e-07	-1	-1.30718e-06	1	1.96077e-06	-1
1	9	H	1	D1	L	13:00:00	38.8	8	1300	-0.258818	-0.965926	0.499999	0.866026	-0.707105	-0.707108
1	9	H	1	D1	L	14:00:00	39	9	1400	-0.499999	-0.866026	0.866025	0.500001	-1	-2.28756e-06
1	9	H	1	D1	L	15:00:00	39.3	10	1500	-0.707106	-0.707107	1	1.63397e-06	-0.707109	0.707105
1	9	H	1	D1	L	16:00:00	39.4	11	1600	-0.866025	-0.500001	0.866026	-0.499998	-2.61436e-06	1
1	9	H	1	D1	L	17:00:00	39.6	12	1700	-0.965926	-0.25882	0.500002	-0.866024	0.707105	0.707109
1	9	H	1	D1	L	18:00:00	39.9	13	1800	-1	-9.80385e-07	1.96077e-06	-1	1	2.94115e-06
1	9	H	1	D1	L	19:00:00	40.3	14	1900	-0.965926	0.258818	-0.499998	-0.866026	0.707109	-0.707105
1	9	H	1	D1	L	20:00:00	40	15	2000	-0.866026	0.499999	-0.866024	-0.500002	3.26795e-06	-1
1	9	H	1	D1	L	21:00:00	39.8	16	2100	-0.707108	0.707106	-1	-2.28756e-06	-0.707104	-0.707109
1	9	H	1	D1	D	22:00:00	40.2	17	2200	-0.500001	0.866025	-0.866027	0.499998	-1	-3.59474e-06
1	9	H	1	D1	D	23:00:00	40	18	2300	-0.25882	0.965926	-0.500002	0.866024	-0.707109	0.707104
1	10	H	1	D1	D	1900-01-01	40.1	19	2400	-1.30718e-06	1	-2.61436e-06	1	-3.92154e-06	1
1	10	H	1	D1	D	1900-01-01 01:00:00	40.1	20	2500	0.258818	0.965926	0.499998	0.866027	0.707104	0.70711
1	10	H	1	D1	D	1900-01-01 02:00:00	40.3	21	2600	0.499999	0.866026	0.866024	0.500002	1	4.24833e-06
1	10	H	1	D1	D	1900-01-01 03:00:00	40.2	22	2700	0.707106	0.707108	1	2.94115e-06	0.70711	-0.707104
1	10	H	1	D1	D	1900-01-01 04:00:00	40.3	23	2800	0.866025	0.500001	0.866027	-0.499997	4.57513e-06	-1
1	10	H	1	D1	D	1900-01-01 05:00:00	40.1	24	2900	0.965925	0.258821	0.500003	-0.866024	-0.707103	-0.70711
1	10	H	1	D2	L	1900-01-01 06:00:00	39.3	1	3000	1	1.63397e-06	3.26795e-06	-1	-1	-4.90192e-06
1	10	H	1	D2	L	1900-01-01 07:00:00	39.7	2	3100	0.965926	-0.258817	-0.499997	-0.866027	-0.70711	0.707103
1	10	H	1	D2	L	1900-01-01 08:00:00	39.3	3	3200	0.866026	-0.499998	-0.866024	-0.500003	-5.22872e-06	1
1	10	H	1	D2	L	1900-01-01 09:00:00	39.6	4	3300	0.707108	-0.707106	-1	-3.59474e-06	0.707103	0.707111
1	10	H	1	D2	L	1900-01-01 10:00:00	39.1	5	3400	0.500002	-0.866024	-0.866027	0.499997	1	5.55551e-06
1	10	H	1	D2	L	1900-01-01 11:00:00	39	6	3500	0.258821	-0.965925	-0.500003	0.866023	0.707111	-0.707103
1	10	H	1	D2	L	1900-01-01 12:00:00	39.1	7	3600	1.96077e-06	-1	-3.92154e-06	1	5.88231e-06	-1
1	10	H	1	D2	L	1900-01-01 13:00:00	39.1	8	3700	-0.258817	-0.965926	0.499997	0.866027	-0.707103	-0.707111
1	10	H	1	D2	L	1900-01-01 14:00:00	39.1	9	3800	-0.499998	-0.866026	0.866023	0.500004	-1	-6.2091e-06
1	10	H	1	D2	L	1900-01-01 15:00:00	39.5	10	3900	-0.707105	-0.707108	1	4.24833e-06	-0.707111	0.707102
1	10	H	1	D2	L	1900-01-01 16:00:00	39.8	11	4000	-0.866024	-0.500002	0.866028	-0.499996	-6.5359e-06	1
1	10	H	1	D2	L	1900-01-01 17:00:00	39.8	12	4100	-0.965925	-0.258821	0.500004	-0.866023	0.707102	0.707112
1	10	H	1	D2	L	1900-01-01 18:00:00	39.7	13	4200	-1	-2.28756e-06	4.57513e-06	-1	1	6.86269e-06
1	10	H	1	D2	L	1900-01-01 19:00:00	39.8	14	4300	-0.965926	0.258817	-0.499996	-0.866028	0.707112	-0.707102
1	10	H	1	D2	L	1900-01-01 20:00:00	39.8	15	4400	-0.866027	0.499998	-0.866023	-0.500004	7.18949e-06	-1
1	10	H	1	D2	L	1900-01-01 21:00:00	40.1	16	4500	-0.707109	0.707105	-1	-4.90192e-06	-0.707102	-0.707112
1	10	H	1	D2	D	1900-01-01 22:00:00	39.3	17	4600	-0.500002	0.866024	-0.866028	0.499996	-1	-7.51628e-06
1	10	H	1	D2	D	1900-01-01 23:00:00	40	18	4700	-0.258822	0.965925	-0.500004	0.866023	-0.707112	0.707101
1	11	H	1	D2	D	1900-01-02	40.2	19	4800	-2.61436e-06	1	-5.22872e-06	1	-7.84308e-06	1
1	11	H	1	D2	D	1900-01-02 01:00:00	40.2	20	4900	0.258816	0.965927	0.499995	0.866028	0.707101	0.707112
1	11	H	1	D2	D	1900-01-02 02:00:00	40	21	5000	0.499998	0.866027	0.866023	0.500005	1	8.16987e-06
1	11	H	1	D2	D	1900-01-02 03:00:00	40.6	22	5100	0.707105	0.707109	1	5.55551e-06	0.707113	-0.707101
1	11	H	1	D2	D	1900-01-02 04:00:00	40.5	23	5200	0.866024	0.500002	0.866028	-0.499995	8.49667e-06	-1
1	11	H	1	D2	D	1900-01-02 05:00:00	40.3	24	5300	0.965925	0.258822	0.500005	-0.866023	-0.707101	-0.707113
2	8	H	0	D1	L	06:00:00	39	1	600	1	3.26795e-07	6.5359e-07	-1	-1	-9.80385e-07
2	8	H	0	D1	L	07:00:00	39	2	700	0.965926	-0.258819	-0.499999	-0.866026	-0.707108	0.707106
2	8	H	0	D1	L	08:00:00	39.3	3	800	0.866026	-0.5	-0.866025	-0.500001	-1.30718e-06	1
2	8	H	0	D1	L	09:00:00	39.1	4	900	0.707107	-0.707106	-1	-9.80385e-07	0.707106	0.707108
2	8	H	0	D1	L	10:00:00	39.2	5	1000	0.5	-0.866025	-0.866026	0.499999	1	1.63397e-06
2	8	H	0	D1	L	11:00:00	39	6	1100	0.25882	-0.965926	-0.500001	0.866025	0.707108	-0.707106
2	8	H	0	D1	L	12:00:00	39.2	7	1200	6.5359e-07	-1	-1.30718e-06	1	1.96077e-06	-1
2	8	H	0	D1	L	13:00:00	39	8	1300	-0.258818	-0.965926	0.499999	0.866026	-0.707105	-0.707108
2	8	H	0	D1	L	14:00:00	38.7	9	1400	-0.499999	-0.866026	0.866025	0.500001	-1	-2.28756e-06
2	8	H	0	D1	L	15:00:00	39.2	10	1500	-0.707106	-0.707107	1	1.63397e-06	-0.707109	0.707105
2	8	H	0	D1	L	16:00:00	39.1	11	1600	-0.866025	-0.500001	0.866026	-0.499998	-2.61436e-06	1
2	8	H	0	D1	L	17:00:00	38.7	12	1700	-0.965926	-0.25882	0.500002	-0.866024	0.707105	0.707109
2	8	H	0	D1	L	18:00:00	39.5	13	1800	-1	-9.80385e-07	1.96077e-06	-1	1	2.94115e-06
2	8	H	0	D1	L	19:00:00	39.7	14	1900	-0.965926	0.258818	-0.499998	-0.866026	0.707109	-0.707105
2	8	H	0	D1	L	20:00:00	39.2	15	2000	-0.866026	0.499999	-0.866024	-0.500002	3.26795e-06	-1
2	8	H	0	D1	L	21:00:00	39.7	16	2100	-0.707108	0.707106	-1	-2.28756e-06	-0.707104	-0.707109
2	8	H	0	D1	D	22:00:00	39.7	17	2200	-0.500001	0.866025	-0.866027	0.499998	-1	-3.59474e-06
2	8	H	0	D1	D	23:00:00	39.3	18	2300	-0.25882	0.965926	-0.500002	0.866024	-0.707109	0.707104
2	9	H	0	D1	D	1900-01-01	39.5	19	2400	-1.30718e-06	1	-2.61436e-06	1	-3.92154e-06	1
2	9	H	0	D1	D	1900-01-01 01:00:00	39.3	20	2500	0.258818	0.965926	0.499998	0.866027	0.707104	0.70711
2	9	H	0	D1	D	1900-01-01 02:00:00	39.3	21	2600	0.499999	0.866026	0.866024	0.500002	1	4.24833e-06
2	9	H	0	D1	D	1900-01-01 03:00:00	39.2	22	2700	0.707106	0.707108	1	2.94115e-06	0.70711	-0.707104
2	9	H	0	D1	D	1900-01-01 04:00:00	38.7	23	2800	0.866025	0.500001	0.866027	-0.499997	4.57513e-06	-1
2	9	H	0	D1	D	1900-01-01 05:00:00	38.9	24	2900	0.965925	0.258821	0.500003	-0.866024	-0.707103	-0.70711
2	9	H	0	D2	L	1900-01-01 06:00:00	38.3	1	3000	1	1.63397e-06	3.26795e-06	-1	-1	-4.90192e-06
2	9	H	0	D2	L	1900-01-01 07:00:00	39	2	3100	0.965926	-0.258817	-0.499997	-0.866027	-0.70711	0.707103
2	9	H	0	D2	L	1900-01-01 08:00:00	38.9	3	3200	0.866026	-0.499998	-0.866024	-0.500003	-5.22872e-06	1
2	9	H	0	D2	L	1900-01-01 09:00:00	39.2	4	3300	0.707108	-0.707106	-1	-3.59474e-06	0.707103	0.707111
2	9	H	0	D2	L	1900-01-01 10:00:00	39.1	5	3400	0.500002	-0.866024	-0.866027	0.499997	1	5.55551e-06
2	9	H	0	D2	L	1900-01-01 11:00:00	39.4	6	3500	0.258821	-0.965925	-0.500003	0.866023	0.707111	-0.707103
2	9	H	0	D2	L	1900-01-01 12:00:00	39.2	7	3600	1.96077e-06	-1	-3.92154e-06	1	5.88231e-06	-1
2	9	H	0	D2	L	1900-01-01 13:00:00	39.5	8	3700	-0.258817	-0.965926	0.499997	0.866027	-0.707103	-0.707111
2	9	H	0	D2	L	1900-01-01 14:00:00	39.2	9	3800	-0.499998	-0.866026	0.866023	0.500004	-1	-6.2091e-06
2	9	H	0	D2	L	1900-01-01 15:00:00	39.3	10	3900	-0.707105	-0.707108	1	4.24833e-06	-0.707111	0.707102
2	9	H	0	D2	L	1900-01-01 16:00:00	39.3	11	4000	-0.866024	-0.500002	0.866028	-0.499996	-6.5359e-06	1
2	9	H	0	D2	L	1900-01-01 17:00:00	39.2	12	4100	-0.965925	-0.258821	0.500004	-0.866023	0.707102	0.707112
2	9	H	0	D2	L	1900-01-01 18:00:00	39.1	13	4200	-1	-2.28756e-06	4.57513e-06	-1	1	6.86269e-06
2	9	H	0	D2	L	1900-01-01 19:00:00	39.1	14	4300	-0.965926	0.258817	-0.499996	-0.866028	0.707112	-0.707102
2	9	H	0	D2	L	1900-01-01 20:00:00	39.3	15	4400	-0.866027	0.499998	-0.866023	-0.500004	7.18949e-06	-1
2	9	H	0	D2	L	1900-01-01 21:00:00	39.2	16	4500	-0.707109	0.707105	-1	-4.90192e-06	-0.707102	-0.707112
2	9	H	0	D2	D	1900-01-01 22:00:00	39.3	17	4600	-0.500002	0.866024	-0.866028	0.499996	-1	-7.51628e-06
2	9	H	0	D2	D	1900-01-01 23:00:00	39.3	18	4700	-0.258822	0.965925	-0.500004	0.866023	-0.707112	0.707101
2	10	H	0	D2	D	1900-01-02	39.5	19	4800	-2.61436e-06	1	-5.22872e-06	1	-7.84308e-06	1
2	10	H	0	D2	D	1900-01-02 01:00:00	39.6	20	4900	0.258816	0.965927	0.499995	0.866028	0.707101	0.707112
2	10	H	0	D2	D	1900-01-02 02:00:00	39.6	21	5000	0.499998	0.866027	0.866023	0.500005	1	8.16987e-06
2	10	H	0	D2	D	1900-01-02 03:00:00	39.4	22	5100	0.707105	0.707109	1	5.55551e-06	0.707113	-0.707101
2	10	H	0	D2	D	1900-01-02 04:00:00	39.3	23	5200	0.866024	0.500002	0.866028	-0.499995	8.49667e-06	-1
2	10	H	0	D2	D	1900-01-02 05:00:00	39.3	24	5300	0.965925	0.258822	0.500005	-0.866023	-0.707101	-0.707113
3	7	H	1	D1	L	06:00:00	38.3	1	600	1	3.26795e-07	6.5359e-07	-1	-1	-9.80385e-07
3	7	H	1	D1	L	07:00:00	38.5	2	700	0.965926	-0.258819	-0.499999	-0.866026	-0.707108	0.707106
3	7	H	1	D1	L	08:00:00	38.9	3	800	0.866026	-0.5	-0.866025	-0.500001	-1.30718e-06	1
3	7	H	1	D1	L	09:00:00	38.8	4	900	0.707107	-0.707106	-1	-9.80385e-07	0.707106	0.707108
3	7	H	1	D1	L	10:00:00	39	5	1000	0.5	-0.866025	-0.866026	0.499999	1	1.63397e-06
3	7	H	1	D1	L	11:00:00	39.3	6	1100	0.25882	-0.965926	-0.500001	0.866025	0.707108	-0.707106
3	7	H	1	D1	L	12:00:00	38.9	7	1200	6.5359e-07	-1	-1.30718e-06	1	1.96077e-06	-1
3	7	H	1	D1	L	13:00:00	38.8	8	1300	-0.258818	-0.965926	0.499999	0.866026	-0.707105	-0.707108
3	7	H	1	D1	L	14:00:00	39.3	9	1400	-0.499999	-0.866026	0.866025	0.500001	-1	-2.28756e-06
3	7	H	1	D1	L	15:00:00	39.6	10	1500	-0.707106	-0.707107	1	1.63397e-06	-0.707109	0.707105
3	7	H	1	D1	L	16:00:00	40.1	11	1600	-0.866025	-0.500001	0.866026	-0.499998	-2.61436e-06	1
3	7	H	1	D1	L	17:00:00	39.6	12	1700	-0.965926	-0.25882	0.500002	-0.866024	0.707105	0.707109
3	7	H	1	D1	L	18:00:00	40.2	13	1800	-1	-9.80385e-07	1.96077e-06	-1	1	2.94115e-06
3	7	H	1	D1	L	19:00:00	40	14	1900	-0.965926	0.258818	-0.499998	-0.866026	0.707109	-0.707105
3	7	H	1	D1	L	20:00:00	40.2	15	2000	-0.866026	0.499999	-0.866024	-0.500002	3.26795e-06	-1
3	7	H	1	D1	L	21:00:00	39.9	16	2100	-0.707108	0.707106	-1	-2.28756e-06	-0.707104	-0.707109
3	7	H	1	D1	D	22:00:00	39.2	17	2200	-0.500001	0.866025	-0.866027	0.499998	-1	-3.59474e-06
3	7	H	1	D1	D	23:00:00	39.1	18	2300	-0.25882	0.965926	-0.500002	0.866024	-0.707109	0.707104
3	8	H	1	D1	D	1900-01-01	40	19	2400	-1.30718e-06	1	-2.61436e-06	1	-3.92154e-06	1
3	8	H	1	D1	D	1900-01-01 01:00:00	40.1	20	2500	0.258818	0.965926	0.499998	0.866027	0.707104	0.70711
3	8	H	1	D1	D	1900-01-01 02:00:00	39.5	21	2600	0.499999	0.866026	0.866024	0.500002	1	4.24833e-06
3	8	H	1	D1	D	1900-01-01 03:00:00	39.6	22	2700	0.707106	0.707108	1	2.94115e-06	0.70711	-0.707104
3	8	H	1	D1	D	1900-01-01 04:00:00	39.4	23	2800	0.866025	0.500001	0.866027	-0.499997	4.57513e-06	-1
3	8	H	1	D1	D	1900-01-01 05:00:00	39.2	24	2900	0.965925	0.258821	0.500003	-0.866024	-0.707103	-0.70711
3	8	H	1	D2	L	1900-01-01 06:00:00	38.3	1	3000	1	1.63397e-06	3.26795e-06	-1	-1	-4.90192e-06
3	8	H	1	D2	L	1900-01-01 07:00:00	39.1	2	3100	0.965926	-0.258817	-0.499997	-0.866027	-0.70711	0.707103
3	8	H	1	D2	L	1900-01-01 08:00:00	38.9	3	3200	0.866026	-0.499998	-0.866024	-0.500003	-5.22872e-06	1
3	8	H	1	D2	L	1900-01-01 09:00:00	38.8	4	3300	0.707108	-0.707106	-1	-3.59474e-06	0.707103	0.707111
3	8	H	1	D2	L	1900-01-01 10:00:00	NA	5	3400	0.500002	-0.866024	-0.866027	0.499997	1	5.55551e-06
3	8	H	1	D2	L	1900-01-01 11:00:00	39.2	6	3500	0.258821	-0.965925	-0.500003	0.866023	0.707111	-0.707103
3	8	H	1	D2	L	1900-01-01 12:00:00	39.3	7	3600	1.96077e-06	-1	-3.92154e-06	1	5.88231e-06	-1
3	8	H	1	D2	L	1900-01-01 13:00:00	38.8	8	3700	-0.258817	-0.965926	0.499997	0.866027	-0.707103	-0.707111
3	8	H	1	D2	L	1900-01-01 14:00:00	39.3	9	3800	-0.499998	-0.866026	0.866023	0.500004	-1	-6.2091e-06
3	8	H	1	D2	L	1900-01-01 15:00:00	39.5	10	3900	-0.707105	-0.707108	1	4.24833e-06	-0.707111	0.707102
3	8	H	1	D2	L	1900-01-01 16:00:00	39.1	11	4000	-0.866024	-0.500002	0.866028	-0.499996	-6.5359e-06	1
3	8	H	1	D2	L	1900-01-01 17:00:00	40.1	12	4100	-0.965925	-0.258821	0.500004	-0.866023	0.707102	0.707112
3	8	H	1	D2	L	1900-01-01 18:00:00	40	13	4200	-1	-2.28756e-06	4.57513e-06	-1	1	6.86269e-06
3	8	H	1	D2	L	1900-01-01 19:00:00	40	14	4300	-0.965926	0.258817	-0.499996	-0.866028	0.707112	-0.707102
3	8	H	1	D2	L	1900-01-01 20:00:00	39.9	15	4400	-0.866027	0.499998	-0.866023	-0.500004	7.18949e-06	-1
3	8	H	1	D2	L	1900-01-01 21:00:00	39.6	16	4500	-0.707109	0.707105	-1	-4.90192e-06	-0.707102	-0.707112
3	8	H	1	D2	D	1900-01-01 22:00:00	39	17	4600	-0.500002	0.866024	-0.866028	0.499996	-1	-7.51628e-06
3	8	H	1	D2	D	1900-01-01 23:00:00	39	18	4700	-0.258822	0.965925	-0.500004	0.866023	-0.707112	0.707101
3	9	H	1	D2	D	1900-01-02	39.5	19	4800	-2.61436e-06	1	-5.22872e-06	1	-7.84308e-06	1
3	9	H	1	D2	D	1900-01-02 01:00:00	38.6	20	4900	0.258816	0.965927	0.499995	0.866028	0.707101	0.707112
3	9	H	1	D2	D	1900-01-02 02:00:00	39.1	21	5000	0.499998	0.866027	0.866023	0.500005	1	8.16987e-06
3	9	H	1	D2	D	1900-01-02 03:00:00	39	22	5100	0.707105	0.707109	1	5.55551e-06	0.707113	-0.707101
3	9	H	1	D2	D	1900-01-02 04:00:00	38.6	23	5200	0.866024	0.500002	0.866028	-0.499995	8.49667e-06	-1
3	9	H	1	D2	D	1900-01-02 05:00:00	38.3	24	5300	0.965925	0.258822	0.500005	-0.866023	-0.707101	-0.707113
5	6	H	0	D1	L	06:00:00	39.2	1	600	1	3.26795e-07	6.5359e-07	-1	-1	-9.80385e-07
5	6	H	0	D1	L	07:00:00	38.9	2	700	0.965926	-0.258819	-0.499999	-0.866026	-0.707108	0.707106
5	6	H	0	D1	L	08:00:00	39.1	3	800	0.866026	-0.5	-0.866025	-0.500001	-1.30718e-06	1
5	6	H	0	D1	L	09:00:00	39	4	900	0.707107	-0.707106	-1	-9.80385e-07	0.707106	0.707108
5	6	H	0	D1	L	10:00:00	39.1	5	1000	0.5	-0.866025	-0.866026	0.499999	1	1.63397e-06
5	6	H	0	D1	L	11:00:00	39	6	1100	0.25882	-0.965926	-0.500001	0.866025	0.707108	-0.707106
5	6	H	0	D1	L	12:00:00	39.2	7	1200	6.5359e-07	-1	-1.30718e-06	1	1.96077e-06	-1
5	6	H	0	D1	L	13:00:00	39.1	8	1300	-0.258818	-0.965926	0.499999	0.866026	-0.707105	-0.707108
5	6	H	0	D1	L	14:00:00	39.2	9	1400	-0.499999	-0.866026	0.866025	0.500001	-1	-2.28756e-06
5	6	H	0	D1	L	15:00:00	39.2	10	1500	-0.707106	-0.707107	1	1.63397e-06	-0.707109	0.707105
5	6	H	0	D1	L	16:00:00	39.2	11	1600	-0.866025	-0.500001	0.866026	-0.499998	-2.61436e-06	1
5	6	H	0	D1	L	17:00:00	39.5	12	1700	-0.965926	-0.25882	0.500002	-0.866024	0.707105	0.707109
5	6	H	0	D1	L	18:00:00	39.3	13	1800	-1	-9.80385e-07	1.96077e-06	-1	1	2.94115e-06
5	6	H	0	D1	L	19:00:00	39.9	14	1900	-0.965926	0.258818	-0.499998	-0.866026	0.707109	-0.707105
5	6	H	0	D1	L	20:00:00	40	15	2000	-0.866026	0.499999	-0.866024	-0.500002	3.26795e-06	-1
5	6	H	0	D1	L	21:00:00	39.8	16	2100	-0.707108	0.707106	-1	-2.28756e-06	-0.707104	-0.707109
5	6	H	0	D1	D	22:00:00	39.6	17	2200	-0.500001	0.866025	-0.866027	0.499998	-1	-3.59474e-06
5	6	H	0	D1	D	23:00:00	39.6	18	2300	-0.25882	0.965926	-0.500002	0.866024	-0.707109	0.707104
5	7	H	0	D1	D	1900-01-01	39.7	19	2400	-1.30718e-06	1	-2.61436e-06	1	-3.92154e-06	1
5	7	H	0	D1	D	1900-01-01 01:00:00	39.7	20	2500	0.258818	0.965926	0.499998	0.866027	0.707104	0.70711
5	7	H	0	D1	D	1900-01-01 02:00:00	39.7	21	2600	0.499999	0.866026	0.866024	0.500002	1	4.24833e-06
5	7	H	0	D1	D	1900-01-01 03:00:00	39.3	22	2700	0.707106	0.707108	1	2.94115e-06	0.70711	-0.707104
5	7	H	0	D1	D	1900-01-01 04:00:00	39.4	23	2800	0.866025	0.500001	0.866027	-0.499997	4.57513e-06	-1
5	7	H	0	D1	D	1900-01-01 05:00:00	39.1	24	2900	0.965925	0.258821	0.500003	-0.866024	-0.707103	-0.70711
5	7	H	0	D2	L	1900-01-01 06:00:00	39.1	1	3000	1	1.63397e-06	3.26795e-06	-1	-1	-4.90192e-06
5	7	H	0	D2	L	1900-01-01 07:00:00	38.9	2	3100	0.965926	-0.258817	-0.499997	-0.866027	-0.70711	0.707103
5	7	H	0	D2	L	1900-01-01 08:00:00	38.9	3	3200	0.866026	-0.499998	-0.866024	-0.500003	-5.22872e-06	1
5	7	H	0	D2	L	1900-01-01 09:00:00	38.9	4	3300	0.707108	-0.707106	-1	-3.59474e-06	0.707103	0.707111
5	7	H	0	D2	L	1900-01-01 10:00:00	38.9	5	3400	0.500002	-0.866024	-0.866027	0.499997	1	5.55551e-06
5	7	H	0	D2	L	1900-01-01 11:00:00	39	6	3500	0.258821	-0.965925	-0.500003	0.866023	0.707111	-0.707103
5	7	H	0	D2	L	1900-01-01 12:00:00	39.3	7	3600	1.96077e-06	-1	-3.92154e-06	1	5.88231e-06	-1
5	7	H	0	D2	L	1900-01-01 13:00:00	39.3	8	3700	-0.258817	-0.965926	0.499997	0.866027	-0.707103	-0.707111
5	7	H	0	D2	L	1900-01-01 14:00:00	39.5	9	3800	-0.499998	-0.866026	0.866023	0.500004	-1	-6.2091e-06
5	7	H	0	D2	L	1900-01-01 15:00:00	39.7	10	3900	-0.707105	-0.707108	1	4.24833e-06	-0.707111	0.707102
5	7	H	0	D2	L	1900-01-01 16:00:00	39.8	11	4000	-0.866024	-0.500002	0.866028	-0.499996	-6.5359e-06	1
5	7	H	0	D2	L	1900-01-01 17:00:00	40	12	4100	-0.965925	-0.258821	0.500004	-0.866023	0.707102	0.707112
5	7	H	0	D2	L	1900-01-01 18:00:00	40	13	4200	-1	-2.28756e-06	4.57513e-06	-1	1	6.86269e-06
5	7	H	0	D2	L	1900-01-01 19:00:00	40.2	14	4300	-0.965926	0.258817	-0.499996	-0.866028	0.707112	-0.707102
5	7	H	0	D2	L	1900-01-01 20:00:00	40.3	15	4400	-0.866027	0.499998	-0.866023	-0.500004	7.18949e-06	-1
5	7	H	0	D2	L	1900-01-01 21:00:00	40.2	16	4500	-0.707109	0.707105	-1	-4.90192e-06	-0.707102	-0.707112
5	7	H	0	D2	D	1900-01-01 22:00:00	39.7	17	4600	-0.500002	0.866024	-0.866028	0.499996	-1	-7.51628e-06
5	7	H	0	D2	D	1900-01-01 23:00:00	39.8	18	4700	-0.258822	0.965925	-0.500004	0.866023	-0.707112	0.707101
5	8	H	0	D2	D	1900-01-02	40	19	4800	-2.61436e-06	1	-5.22872e-06	1	-7.84308e-06	1
5	8	H	0	D2	D	1900-01-02 01:00:00	39.5	20	4900	0.258816	0.965927	0.499995	0.866028	0.707101	0.707112
5	8	H	0	D2	D	1900-01-02 02:00:00	39.8	21	5000	0.499998	0.866027	0.866023	0.500005	1	8.16987e-06
5	8	H	0	D2	D	1900-01-02 03:00:00	39.7	22	5100	0.707105	0.707109	1	5.55551e-06	0.707113	-0.707101
5	8	H	0	D2	D	1900-01-02 04:00:00	39.3	23	5200	0.866024	0.500002	0.866028	-0.499995	8.49667e-06	-1
5	8	H	0	D2	D	1900-01-02 05:00:00	39.1	24	5300	0.965925	0.258822	0.500005	-0.866023	-0.707101	-0.707113
6	8	H	1	D1	L	06:00:00	39	1	600	1	3.26795e-07	6.5359e-07	-1	-1	-9.80385e-07
6	8	H	1	D1	L	07:00:00	39.4	2	700	0.965926	-0.258819	-0.499999	-0.866026	-0.707108	0.707106
6	8	H	1	D1	L	08:00:00	39.6	3	800	0.866026	-0.5	-0.866025	-0.500001	-1.30718e-06	1
6	8	H	1	D1	L	09:00:00	39.4	4	900	0.707107	-0.707106	-1	-9.80385e-07	0.707106	0.707108
6	8	H	1	D1	L	10:00:00	39.2	5	1000	0.5	-0.866025	-0.866026	0.499999	1	1.63397e-06
6	8	H	1	D1	L	11:00:00	39.9	6	1100	0.25882	-0.965926	-0.500001	0.866025	0.707108	-0.707106
6	8	H	1	D1	L	12:00:00	39.7	7	1200	6.5359e-07	-1	-1.30718e-06	1	1.96077e-06	-1
6	8	H	1	D1	L	13:00:00	39.8	8	1300	-0.258818	-0.965926	0.499999	0.866026	-0.707105	-0.707108
6	8	H	1	D1	L	14:00:00	39.7	9	1400	-0.499999	-0.866026	0.866025	0.500001	-1	-2.28756e-06
6	8	H	1	D1	L	15:00:00	39.5	10	1500	-0.707106	-0.707107	1	1.63397e-06	-0.707109	0.707105
6	8	H	1	D1	L	16:00:00	39.8	11	1600	-0.866025	-0.500001	0.866026	-0.499998	-2.61436e-06	1
6	8	H	1	D1	L	17:00:00	39.8	12	1700	-0.965926	-0.25882	0.500002	-0.866024	0.707105	0.707109
6	8	H	1	D1	L	18:00:00	40	13	1800	-1	-9.80385e-07	1.96077e-06	-1	1	2.94115e-06
6	8	H	1	D1	L	19:00:00	40	14	1900	-0.965926	0.258818	-0.499998	-0.866026	0.707109	-0.707105
6	8	H	1	D1	L	20:00:00	39.6	15	2000	-0.866026	0.499999	-0.866024	-0.500002	3.26795e-06	-1
6	8	H	1	D1	L	21:00:00	39.8	16	2100	-0.707108	0.707106	-1	-2.28756e-06	-0.707104	-0.707109
6	8	H	1	D1	D	22:00:00	39.6	17	2200	-0.500001	0.866025	-0.866027	0.499998	-1	-3.59474e-06
6	8	H	1	D1	D	23:00:00	39.7	18	2300	-0.25882	0.965926	-0.500002	0.866024	-0.707109	0.707104
6	9	H	1	D1	D	1900-01-01	39.7	19	2400	-1.30718e-06	1	-2.61436e-06	1	-3.92154e-06	1
6	9	H	1	D1	D	1900-01-01 01:00:00	40.3	20	2500	0.258818	0.965926	0.499998	0.866027	0.707104	0.70711
6	9	H	1	D1	D	1900-01-01 02:00:00	40.2	21	2600	0.499999	0.866026	0.866024	0.500002	1	4.24833e-06
6	9	H	1	D1	D	1900-01-01 03:00:00	40.2	22	2700	0.707106	0.707108	1	2.94115e-06	0.70711	-0.707104
6	9	H	1	D1	D	1900-01-01 04:00:00	39.8	23	2800	0.866025	0.500001	0.866027	-0.499997	4.57513e-06	-1
6	9	H	1	D1	D	1900-01-01 05:00:00	40.3	24	2900	0.965925	0.258821	0.500003	-0.866024	-0.707103	-0.70711
6	9	H	1	D2	L	1900-01-01 06:00:00	39.3	1	3000	1	1.63397e-06	3.26795e-06	-1	-1	-4.90192e-06
6	9	H	1	D2	L	1900-01-01 07:00:00	39.6	2	3100	0.965926	-0.258817	-0.499997	-0.866027	-0.70711	0.707103
6	9	H	1	D2	L	1900-01-01 08:00:00	39.3	3	3200	0.866026	-0.499998	-0.866024	-0.500003	-5.22872e-06	1
6	9	H	1	D2	L	1900-01-01 09:00:00	39.4	4	3300	0.707108	-0.707106	-1	-3.59474e-06	0.707103	0.707111
6	9	H	1	D2	L	1900-01-01 10:00:00	39.5	5	3400	0.500002	-0.866024	-0.866027	0.499997	1	5.55551e-06
6	9	H	1	D2	L	1900-01-01 11:00:00	39.6	6	3500	0.258821	-0.965925	-0.500003	0.866023	0.707111	-0.707103
6	9	H	1	D2	L	1900-01-01 12:00:00	40.1	7	3600	1.96077e-06	-1	-3.92154e-06	1	5.88231e-06	-1
6	9	H	1	D2	L	1900-01-01 13:00:00	39.4	8	3700	-0.258817	-0.965926	0.499997	0.866027	-0.707103	-0.707111
6	9	H	1	D2	L	1900-01-01 14:00:00	39.3	9	3800	-0.499998	-0.866026	0.866023	0.500004	-1	-6.2091e-06
6	9	H	1	D2	L	1900-01-01 15:00:00	39.6	10	3900	-0.707105	-0.707108	1	4.24833e-06	-0.707111	0.707102
6	9	H	1	D2	L	1900-01-01 16:00:00	39.7	11	4000	-0.866024	-0.500002	0.866028	-0.499996	-6.5359e-06	1
6	9	H	1	D2	L	1900-01-01 17:00:00	39.6	12	4100	-0.965925	-0.258821	0.500004	-0.866023	0.707102	0.707112
6	9	H	1	D2	L	1900-01-01 18:00:00	39.8	13	4200	-1	-2.28756e-06	4.57513e-06	-1	1	6.86269e-06
6	9	H	1	D2	L	1900-01-01 19:00:00	39.5	14	4300	-0.965926	0.258817	-0.499996	-0.866028	0.707112	-0.707102
6	9	H	1	D2	L	1900-01-01 20:00:00	39.5	15	4400	-0.866027	0.499998	-0.866023	-0.500004	7.18949e-06	-1
6	9	H	1	D2	L	1900-01-01 21:00:00	39.3	16	4500	-0.707109	0.707105	-1	-4.90192e-06	-0.707102	-0.707112
6	9	H	1	D2	D	1900-01-01 22:00:00	39.3	17	4600	-0.500002	0.866024	-0.866028	0.499996	-1	-7.51628e-06
6	9	H	1	D2	D	1900-01-01 23:00:00	39.7	18	4700	-0.258822	0.965925	-0.500004	0.866023	-0.707112	0.707101
6	10	H	1	D2	D	1900-01-02	40.2	19	4800	-2.61436e-06	1	-5.22872e-06	1	-7.84308e-06	1
6	10	H	1	D2	D	1900-01-02 01:00:00	40.4	20	4900	0.258816	0.965927	0.499995	0.866028	0.707101	0.707112
6	10	H	1	D2	D	1900-01-02 02:00:00	40.3	21	5000	0.499998	0.866027	0.866023	0.500005	1	8.16987e-06
6	10	H	1	D2	D	1900-01-02 03:00:00	40.6	22	5100	0.707105	0.707109	1	5.55551e-06	0.707113	-0.707101
6	10	H	1	D2	D	1900-01-02 04:00:00	40.5	23	5200	0.866024	0.500002	0.866028	-0.499995	8.49667e-06	-1
6	10	H	1	D2	D	1900-01-02 05:00:00	40.1	24	5300	0.965925	0.258822	0.500005	-0.866023	-0.707101	-0.707113
7	9	H	1	D1	L	06:00:00	38.8	1	600	1	3.26795e-07	6.5359e-07	-1	-1	-9.80385e-07
7	9	H	1	D1	L	07:00:00	39.9	2	700	0.965926	-0.258819	-0.499999	-0.866026	-0.707108	0.707106
7	9	H	1	D1	L	08:00:00	39.5	3	800	0.866026	-0.5	-0.866025	-0.500001	-1.30718e-06	1
7	9	H	1	D1	L	09:00:00	39.6	4	900	0.707107	-0.707106	-1	-9.80385e-07	0.707106	0.707108
7	9	H	1	D1	L	10:00:00	39.5	5	1000	0.5	-0.866025	-0.866026	0.499999	1	1.63397e-06
7	9	H	1	D1	L	11:00:00	39.6	6	1100	0.25882	-0.965926	-0.500001	0.866025	0.707108	-0.707106
7	9	H	1	D1	L	12:00:00	39.4	7	1200	6.5359e-07	-1	-1.30718e-06	1	1.96077e-06	-1
7	9	H	1	D1	L	13:00:00	39.1	8	1300	-0.258818	-0.965926	0.499999	0.866026	-0.707105	-0.707108
7	9	H	1	D1	L	14:00:00	39.4	9	1400	-0.499999	-0.866026	0.866025	0.500001	-1	-2.28756e-06
7	9	H	1	D1	L	15:00:00	39	10	1500	-0.707106	-0.707107	1	1.63397e-06	-0.707109	0.707105
7	9	H	1	D1	L	16:00:00	39	11	1600	-0.866025	-0.500001	0.866026	-0.499998	-2.61436e-06	1
[truncated: 613 more rows]

## Sheet: S1C Table
S1C Table: Sow behaviors with day of lactation, treatment, parity, daylight phase, time of day, housing room and period groupings within each day
Sow no	LactDay	Treat	Parity	Day	Phase	Time	Eating	Standing	Drinking	Sitting	Laying	Nursing	Sleeping	Digital Time	Time 24hr
1	9	H	1	D1	L	600	0	0	0	0	11	1	5	06:00:00	1
1	9	H	1	D1	L	700	5	6	0	0	6	0	3	07:00:00	2
1	9	H	1	D1	L	800	1	2	0	0	10	0	5	08:00:00	3
1	9	H	1	D1	L	900	1	4	2	0	8	2	3	09:00:00	4
1	9	H	1	D1	L	1000	3	5	1	1	6	1	1	10:00:00	5
1	9	H	1	D1	L	1100	0	1	1	0	11	1	7	11:00:00	6
1	9	H	1	D1	L	1200	0	0	0	0	12	1	7	12:00:00	7
1	9	H	1	D1	L	1300	1	2	0	0	9	0	5	13:00:00	8
1	9	H	1	D1	L	1400	0	1	1	0	11	2	9	14:00:00	9
1	9	H	1	D1	L	1500	0	0	0	0	12	1	12	15:00:00	10
1	9	H	1	D1	L	1600	0	1	1	0	11	1	6	16:00:00	11
1	9	H	1	D1	L	1700	0	0	0	0	12	1	11	17:00:00	12
1	9	H	1	D1	L	1800	0	0	0	0	12	0	9	18:00:00	13
1	9	H	1	D1	L	1900	0	0	0	0	12	0	11	19:00:00	14
1	9	H	1	D1	L	2000	2	2	0	0	11	0	4	20:00:00	15
1	9	H	1	D1	L	2100	3	4	1	0	10	2	5	21:00:00	16
1	9	H	1	D1	D	2200	0	0	0	0	12	1	10	22:00:00	17
1	9	H	1	D1	D	2300	0	0	0	0	11	1	8	23:00:00	18
1	10	H	1	D1	D	2400	0	0	0	0	12	2	6	00:00:00	19
1	10	H	1	D1	D	2500	2	3	1	9	9	0	7	01:00:00	20
1	10	H	1	D1	D	2600	0	0	0	0	12	1	9	02:00:00	21
1	10	H	1	D1	D	2700	0	0	0	1	11	0	9	03:00:00	22
1	10	H	1	D1	D	2800	0	0	0	0	12	0	12	04:00:00	23
1	10	H	1	D1	D	2900	0	0	0	0	12	0	9	05:00:00	24
1	10	H	1	D2	L	3000	0	0	0	0	12	1	8	06:00:00	1
1	10	H	1	D2	L	3100	0	0	2	0	10	0	3	07:00:00	2
1	10	H	1	D2	L	3200	0	0	1	1	10	0	7	08:00:00	3
1	10	H	1	D2	L	3300	2	5	0	0	4	2	1	09:00:00	4
1	10	H	1	D2	L	3400	1	3	1	0	8	1	4	10:00:00	5
1	10	H	1	D2	L	3500	0	1	0	1	10	1	7	11:00:00	6
1	10	H	1	D2	L	3600	2	3	2	0	8	1	5	12:00:00	7
1	10	H	1	D2	L	3700	2	2	1	0	9	2	4	13:00:00	8
1	10	H	1	D2	L	3800	0	0	0	0	12	2	8	14:00:00	9
1	10	H	1	D2	L	3900	0	0	0	0	12	0	5	15:00:00	10
1	10	H	1	D2	L	4000	0	0	0	0	12	2	6	16:00:00	11
1	10	H	1	D2	L	4100	1	1	1	0	10	2	7	17:00:00	12
1	10	H	1	D2	L	4200	0	0	0	0	12	0	11	18:00:00	13
1	10	H	1	D2	L	4300	0	0	0	0	12	0	9	19:00:00	14
1	10	H	1	D2	L	4400	5	5	0	1	6	1	3	20:00:00	15
1	10	H	1	D2	L	4500	0	0	0	0	12	3	9	21:00:00	16
1	10	H	1	D2	D	4600	0	0	0	0	12	0	12	22:00:00	17
1	10	H	1	D2	D	4700	0	0	0	0	12	1	12	23:00:00	18
1	11	H	1	D2	D	4800	2	3	0	0	8	3	4	00:00:00	19
1	11	H	1	D2	D	4900	0	0	0	0	12	1	11	01:00:00	20
1	11	H	1	D2	D	5000	0	2	1	0	10	1	8	02:00:00	21
1	11	H	1	D2	D	5100	0	0	0	0	12	0	10	03:00:00	22
1	11	H	1	D2	D	5200	0	0	0	0	12	1	11	04:00:00	23
1	11	H	1	D2	D	5300	0	0	0	0	12	3	6	05:00:00	24
2	8	H	0	D1	L	600	0	0	0	1	10	2	7	06:00:00	1
2	8	H	0	D1	L	700	1	4	2	0	8	1	3	07:00:00	2
2	8	H	0	D1	L	800	1	1	0	0	11	0	8	08:00:00	3
2	8	H	0	D1	L	900	1	1	0	0	11	1	9	09:00:00	4
2	8	H	0	D1	L	1000	2	2	0	0	10	0	4	10:00:00	5
2	8	H	0	D1	L	1100	0	0	0	0	12	1	10	11:00:00	6
2	8	H	0	D1	L	1200	0	0	0	0	12	0	9	12:00:00	7
2	8	H	0	D1	L	1300	0	0	0	0	12	0	5	13:00:00	8
2	8	H	0	D1	L	1400	0	0	0	0	12	1	11	14:00:00	9
2	8	H	0	D1	L	1500	0	0	0	0	12	0	10	15:00:00	10
2	8	H	0	D1	L	1600	0	0	0	0	12	0	5	16:00:00	11
2	8	H	0	D1	L	1700	0	0	0	0	12	1	10	17:00:00	12
2	8	H	0	D1	L	1800	1	2	0	0	10	0	7	18:00:00	13
2	8	H	0	D1	L	1900	0	1	0	0	11	0	8	19:00:00	14
2	8	H	0	D1	L	2000	0	0	0	0	12	2	11	20:00:00	15
2	8	H	0	D1	L	2100	2	3	0	0	9	0	4	21:00:00	16
2	8	H	0	D1	D	2200	0	0	0	0	12	0	11	22:00:00	17
2	8	H	0	D1	D	2300	0	0	0	0	12	1	12	23:00:00	18
2	9	H	0	D1	D	2400	0	0	0	0	12	1	12	00:00:00	19
2	9	H	0	D1	D	2500	0	0	0	0	12	0	12	01:00:00	20
2	9	H	0	D1	D	2600	1	1	0	0	11	0	6	02:00:00	21
2	9	H	0	D1	D	2700	0	0	0	0	12	1	10	03:00:00	22
2	9	H	0	D1	D	2800	0	0	0	0	12	1	10	04:00:00	23
2	9	H	0	D1	D	2900	0	0	0	0	12	1	10	05:00:00	24
2	9	H	0	D2	L	3000	1	1	0	0	11	0	9	06:00:00	1
2	9	H	0	D2	L	3100	0	2	0	0	10	1	3	07:00:00	2
2	9	H	0	D2	L	3200	0	1	1	0	10	1	3	08:00:00	3
2	9	H	0	D2	L	3300	2	2	0	0	10	1	1	09:00:00	4
2	9	H	0	D2	L	3400	0	0	0	0	12	2	7	10:00:00	5
2	9	H	0	D2	L	3500	1	1	0	0	11	1	7	11:00:00	6
2	9	H	0	D2	L	3600	0	0	0	0	12	1	10	12:00:00	7
2	9	H	0	D2	L	3700	0	0	0	0	12	2	8	13:00:00	8
2	9	H	0	D2	L	3800	0	0	0	0	12	2	6	14:00:00	9
2	9	H	0	D2	L	3900	0	0	0	0	12	1	5	15:00:00	10
2	9	H	0	D2	L	4000	0	0	0	0	12	0	9	16:00:00	11
2	9	H	0	D2	L	4100	0	0	0	0	12	2	5	17:00:00	12
2	9	H	0	D2	L	4200	0	0	0	0	12	0	12	18:00:00	13
2	9	H	0	D2	L	4300	1	1	0	0	11	0	8	19:00:00	14
2	9	H	0	D2	L	4400	1	2	0	0	10	1	6	20:00:00	15
2	9	H	0	D2	L	4500	0	0	0	0	12	1	12	21:00:00	16
2	9	H	0	D2	D	4600	1	2	0	0	10	0	8	22:00:00	17
2	9	H	0	D2	D	4700	0	0	0	0	12	1	10	23:00:00	18
2	10	H	0	D2	D	4800	0	1	1	0	11	1	10	00:00:00	19
2	10	H	0	D2	D	4900	0	0	0	0	12	1	11	01:00:00	20
2	10	H	0	D2	D	5000	0	0	0	0	12	4	19	02:00:00	21
2	10	H	0	D2	D	5100	0	0	0	0	12	1	10	03:00:00	22
2	10	H	0	D2	D	5200	0	1	1	0	11	2	8	04:00:00	23
2	10	H	0	D2	D	5300	0	0	0	0	12	2	6	05:00:00	24
3	7	H	1	D1	L	600	1	4	2	0	7	2	5	06:00:00	1
3	7	H	1	D1	L	700	3	4	0	0	8	0	5	07:00:00	2
3	7	H	1	D1	L	800	3	3	0	0	9	2	4	08:00:00	3
3	7	H	1	D1	L	900	0	2	0	2	8	2	3	09:00:00	4
3	7	H	1	D1	L	1000	0	0	0	0	12	1	10	10:00:00	5
3	7	H	1	D1	L	1100	2	2	1	1	9	2	5	11:00:00	6
3	7	H	1	D1	L	1200	0	0	0	0	12	1	5	12:00:00	7
3	7	H	1	D1	L	1300	0	0	0	0	12	2	8	13:00:00	8
3	7	H	1	D1	L	1400	0	0	0	0	12	2	7	14:00:00	9
3	7	H	1	D1	L	1500	0	0	0	0	12	0	8	15:00:00	10
3	7	H	1	D1	L	1600	0	1	0	0	10	0	2	16:00:00	11
3	7	H	1	D1	L	1700	0	3	3	0	10	0	5	17:00:00	12
3	7	H	1	D1	L	1800	0	2	1	1	11	1	3	18:00:00	13
3	7	H	1	D1	L	1900	0	2	1	0	10	1	8	19:00:00	14
3	7	H	1	D1	L	2000	0	0	0	0	12	0	9	20:00:00	15
3	7	H	1	D1	L	2100	2	4	2	0	8	0	5	21:00:00	16
3	7	H	1	D1	D	2200	0	0	0	0	12	0	10	22:00:00	17
3	7	H	1	D1	D	2300	0	1	1	1	10	0	5	23:00:00	18
3	8	H	1	D1	D	2400	2	3	0	0	8	0	4	00:00:00	19
3	8	H	1	D1	D	2500	0	0	0	0	12	0	12	01:00:00	20
3	8	H	1	D1	D	2600	0	0	0	0	12	0	10	02:00:00	21
3	8	H	1	D1	D	2700	0	0	0	0	12	0	10	03:00:00	22
3	8	H	1	D1	D	2800	2	3	0	0	9	1	7	04:00:00	23
3	8	H	1	D1	D	2900	0	0	0	0	12	0	9	05:00:00	24
3	8	H	1	D2	L	3000	3	3	0	1	8	0	5	06:00:00	1
3	8	H	1	D2	L	3100	0	1	0	0	11	1	5	07:00:00	2
3	8	H	1	D2	L	3200	1	3	0	0	9	3	5	08:00:00	3
3	8	H	1	D2	L	3300	1	3	0	0	9	0	1	09:00:00	4
3	8	H	1	D2	L	3400	0	1	0	0	10	1	2	10:00:00	5
3	8	H	1	D2	L	3500	0	0	1	0	11	0	1	11:00:00	6
3	8	H	1	D2	L	3600	2	2	0	0	10	3	1	12:00:00	7
3	8	H	1	D2	L	3700	0	0	0	0	12	2	4	13:00:00	8
3	8	H	1	D2	L	3800	0	0	0	0	12	3	7	14:00:00	9
3	8	H	1	D2	L	3900	0	0	0	0	12	1	6	15:00:00	10
3	8	H	1	D2	L	4000	0	0	0	0	12	2	6	16:00:00	11
3	8	H	1	D2	L	4100	0	1	0	0	11	1	5	17:00:00	12
3	8	H	1	D2	L	4200	0	0	1	0	10	1	3	18:00:00	13
3	8	H	1	D2	L	4300	1	1	0	0	11	1	1	19:00:00	14
3	8	H	1	D2	L	4400	1	1	0	0	11	0	3	20:00:00	15
3	8	H	1	D2	L	4500	4	4	0	0	8	1	3	21:00:00	16
3	8	H	1	D2	D	4600	0	0	0	0	12	0	10	22:00:00	17
3	8	H	1	D2	D	4700	2	2	0	0	10	2	5	23:00:00	18
3	9	H	1	D2	D	4800	0	0	0	0	12	1	9	00:00:00	19
3	9	H	1	D2	D	4900	0	1	0	0	11	1	7	01:00:00	20
3	9	H	1	D2	D	5000	0	0	0	0	12	4	8	02:00:00	21
3	9	H	1	D2	D	5100	1	2	0	0	10	1	7	03:00:00	22
3	9	H	1	D2	D	5200	0	0	0	0	12	2	8	04:00:00	23
3	9	H	1	D2	D	5300	1	1	0	0	11	1	7	05:00:00	24
5	6	H	0	D1	L	600	2	2	2	0	8	3	3	06:00:00	1
5	6	H	0	D1	L	700	0	0	1	2	10	1	5	07:00:00	2
5	6	H	0	D1	L	800	0	1	1	0	11	2	2	08:00:00	3
5	6	H	0	D1	L	900	0	0	0	0	12	2	6	09:00:00	4
5	6	H	0	D1	L	1000	0	0	0	0	12	1	8	10:00:00	5
5	6	H	0	D1	L	1100	0	0	0	0	12	2	7	11:00:00	6
5	6	H	0	D1	L	1200	0	0	0	0	12	1	9	12:00:00	7
5	6	H	0	D1	L	1300	0	0	0	0	12	1	5	13:00:00	8
5	6	H	0	D1	L	1400	0	0	0	0	12	0	10	14:00:00	9
5	6	H	0	D1	L	1500	0	0	0	0	12	0	12	15:00:00	10
5	6	H	0	D1	L	1600	0	0	0	0	12	0	11	16:00:00	11
5	6	H	0	D1	L	1700	1	2	0	0	10	0	9	17:00:00	12
5	6	H	0	D1	L	1800	0	1	1	1	10	1	4	18:00:00	13
5	6	H	0	D1	L	1900	3	3	0	1	8	1	6	19:00:00	14
5	6	H	0	D1	L	2000	0	0	0	0	12	1	9	20:00:00	15
5	6	H	0	D1	L	2100	0	0	0	0	12	2	7	21:00:00	16
5	6	H	0	D1	D	2200	2	2	1	0	10	2	4	22:00:00	17
5	6	H	0	D1	D	2300	0	0	0	0	12	1	12	23:00:00	18
5	7	H	0	D1	D	2400	0	0	0	0	12	0	11	00:00:00	19
5	7	H	0	D1	D	2500	0	0	0	0	12	1	12	01:00:00	20
5	7	H	0	D1	D	2600	0	0	0	0	12	1	4	02:00:00	21
5	7	H	0	D1	D	2700	0	0	0	0	12	0	12	03:00:00	22
5	7	H	0	D1	D	2800	3	3	2	0	9	1	2	04:00:00	23
5	7	H	0	D1	D	2900	4	5	1	0	7	1	2	05:00:00	24
5	7	H	0	D2	L	3000	1	1	1	1	9	1	2	06:00:00	1
5	7	H	0	D2	L	3100	1	2	0	0	10	1	5	07:00:00	2
5	7	H	0	D2	L	3200	1	1	0	0	11	1	1	08:00:00	3
5	7	H	0	D2	L	3300	1	1	1	0	10	2	1	09:00:00	4
5	7	H	0	D2	L	3400	0	0	0	0	12	1	4	10:00:00	5
5	7	H	0	D2	L	3500	0	0	0	0	12	0	11	11:00:00	6
5	7	H	0	D2	L	3600	0	0	0	0	12	1	6	12:00:00	7
5	7	H	0	D2	L	3700	0	0	0	0	12	2	10	13:00:00	8
5	7	H	0	D2	L	3800	0	0	0	0	12	1	5	14:00:00	9
5	7	H	0	D2	L	3900	0	0	0	0	12	1	7	15:00:00	10
5	7	H	0	D2	L	4000	0	0	0	0	12	1	4	16:00:00	11
5	7	H	0	D2	L	4100	0	0	0	0	12	1	10	17:00:00	12
5	7	H	0	D2	L	4200	0	0	1	0	11	1	8	18:00:00	13
5	7	H	0	D2	L	4300	1	1	0	0	11	2	7	19:00:00	14
5	7	H	0	D2	L	4400	0	0	0	0	12	0	3	20:00:00	15
5	7	H	0	D2	L	4500	0	0	0	0	1	1	10	21:00:00	16
5	7	H	0	D2	D	4600	0	0	1	0	12	0	10	22:00:00	17
5	7	H	0	D2	D	4700	1	1	2	0	11	0	6	23:00:00	18
5	8	H	0	D2	D	4800	0	0	0	0	12	0	9	00:00:00	19
5	8	H	0	D2	D	4900	2	2	0	0	10	1	7	01:00:00	20
5	8	H	0	D2	D	5000	0	0	0	0	12	1	4	02:00:00	21
5	8	H	0	D2	D	5100	0	0	0	0	12	0	9	03:00:00	22
5	8	H	0	D2	D	5200	0	0	0	0	12	2	6	04:00:00	23
5	8	H	0	D2	D	5300	2	3	0	2	7	1	2	05:00:00	24
6	8	H	1	D1	L	600	1	1	0	0	10	3	3	06:00:00	1
6	8	H	1	D1	L	700	1	1	0	1	10	0	7	07:00:00	2
6	8	H	1	D1	L	800	3	4	2	1	7	3	1	08:00:00	3
6	8	H	1	D1	L	900	1	1	1	3	8	1	2	09:00:00	4
6	8	H	1	D1	L	1000	1	3	3	2	7	1	3	10:00:00	5
6	8	H	1	D1	L	1100	2	2	1	0	10	2	2	11:00:00	6
6	8	H	1	D1	L	1200	0	0	1	2	10	3	4	12:00:00	7
6	8	H	1	D1	L	1300	1	2	2	2	8	1	5	13:00:00	8
6	8	H	1	D1	L	1400	0	1	1	0	10	0	7	14:00:00	9
6	8	H	1	D1	L	1500	0	1	1	0	11	0	11	15:00:00	10
6	8	H	1	D1	L	1600	0	0	0	0	12	1	10	16:00:00	11
6	8	H	1	D1	L	1700	0	1	0	0	11	0	7	17:00:00	12
6	8	H	1	D1	L	1800	0	0	0	0	12	0	7	18:00:00	13
6	8	H	1	D1	L	1900	2	3	0	1	8	0	4	19:00:00	14
6	8	H	1	D1	L	2000	0	0	0	0	12	0	5	20:00:00	15
6	8	H	1	D1	L	2100	0	0	0	0	12	0	12	21:00:00	16
6	8	H	1	D1	D	2200	0	0	0	0	12	2	9	22:00:00	17
6	8	H	1	D1	D	2300	1	1	0	0	11	0	7	23:00:00	18
6	9	H	1	D1	D	2400	1	1	1	1	9	1	6	00:00:00	19
6	9	H	1	D1	D	2500	0	0	0	0	12	0	9	01:00:00	20
6	9	H	1	D1	D	2600	0	0	0	0	12	0	11	02:00:00	21
6	9	H	1	D1	D	2700	0	0	0	0	12	0	11	03:00:00	22
6	9	H	1	D1	D	2800	0	0	0	0	12	0	12	04:00:00	23
6	9	H	1	D1	D	2900	0	1	2	1	10	0	5	05:00:00	24
6	9	H	1	D2	L	3000	1	1	0	0	11	0	3	06:00:00	1
6	9	H	1	D2	L	3100	2	2	2	0	9	2	1	07:00:00	2
6	9	H	1	D2	L	3200	2	2	0	2	9	2	4	08:00:00	3
6	9	H	1	D2	L	3300	1	3	1	0	8	0	3	09:00:00	4
6	9	H	1	D2	L	3400	2	5	0	0	7	0	0	10:00:00	5
6	9	H	1	D2	L	3500	0	1	0	0	11	1	4	11:00:00	6
6	9	H	1	D2	L	3600	2	2	0	0	10	1	7	12:00:00	7
6	9	H	1	D2	L	3700	3	3	2	0	7	1	3	13:00:00	8
6	9	H	1	D2	L	3800	0	0	0	0	12	2	8	14:00:00	9
6	9	H	1	D2	L	3900	0	0	0	0	12	1	5	15:00:00	10
6	9	H	1	D2	L	4000	0	0	0	0	12	1	4	16:00:00	11
6	9	H	1	D2	L	4100	0	0	0	0	12	1	8	17:00:00	12
6	9	H	1	D2	L	4200	2	2	1	0	9	0	8	18:00:00	13
6	9	H	1	D2	L	4300	0	0	0	0	12	1	6	19:00:00	14
6	9	H	1	D2	L	4400	3	3	0	0	9	0	2	20:00:00	15
6	9	H	1	D2	L	4500	3	3	1	0	9	1	7	21:00:00	16
6	9	H	1	D2	D	4600	0	0	0	0	12	0	10	22:00:00	17
6	9	H	1	D2	D	4700	0	0	0	0	12	0	11	23:00:00	18
6	10	H	1	D2	D	4800	0	0	0	0	12	2	9	00:00:00	19
6	10	H	1	D2	D	4900	0	1	1	2	10	0	8	01:00:00	20
6	10	H	1	D2	D	5000	0	0	0	0	12	2	8	02:00:00	21
6	10	H	1	D2	D	5100	0	0	0	1	11	1	9	03:00:00	22
6	10	H	1	D2	D	5200	0	0	0	0	12	1	7	04:00:00	23
6	10	H	1	D2	D	5300	0	1	0	0	11	1	5	05:00:00	24
7	9	H	1	D1	L	600	3	3	2	0	7	3	3	06:00:00	1
7	9	H	1	D1	L	700	2	4	0	0	8	2	3	07:00:00	2
7	9	H	1	D1	L	800	0	1	2	0	9	2	3	08:00:00	3
7	9	H	1	D1	L	900	0	0	1	0	11	1	9	09:00:00	4
7	9	H	1	D1	L	1000	3	4	0	0	8	2	1	10:00:00	5
7	9	H	1	D1	L	1100	3	3	1	1	7	1	1	11:00:00	6
7	9	H	1	D1	L	1200	2	3	1	0	7	0	3	12:00:00	7
7	9	H	1	D1	L	1300	0	1	0	0	11	2	9	13:00:00	8
7	9	H	1	D1	L	1400	0	0	1	0	11	3	6	14:00:00	9
7	9	H	1	D1	L	1500	0	0	0	0	12	1	9	15:00:00	10
7	9	H	1	D1	L	1600	0	0	0	0	12	3	6	16:00:00	11
7	9	H	1	D1	L	1700	0	0	2	0	8	2	7	17:00:00	12
7	9	H	1	D1	L	1800	3	3	0	1	8	0	0	18:00:00	13
7	9	H	1	D1	L	1900	0	1	0	1	10	2	3	19:00:00	14
7	9	H	1	D1	L	2000	3	3	1	0	6	1	1	20:00:00	15
7	9	H	1	D1	L	2100	0	0	0	1	11	2	0	21:00:00	16
7	9	H	1	D1	D	2200	0	0	0	1	11	0	7	22:00:00	17
7	9	H	1	D1	D	2300	0	0	0	0	12	3	2	23:00:00	18
7	10	H	1	D1	D	2400	0	0	0	2	10	1	9	00:00:00	19
7	10	H	1	D1	D	2500	0	0	0	0	12	3	7	01:00:00	20
7	10	H	1	D1	D	2600	0	0	0	0	12	3	8	02:00:00	21
7	10	H	1	D1	D	2700	3	3	0	0	9	1	8	03:00:00	22
7	10	H	1	D1	D	2800	0	0	0	0	12	5	7	04:00:00	23
7	10	H	1	D1	D	2900	0	0	1	1	11	2	6	05:00:00	24
7	10	H	1	D2	L	3000	5	5	0	0	7	1	1	06:00:00	1
7	10	H	1	D2	L	3100	0	3	2	0	8	1	4	07:00:00	2
7	10	H	1	D2	L	3200	3	4	0	3	5	0	1	08:00:00	3
7	10	H	1	D2	L	3300	1	4	3	0	7	1	2	09:00:00	4
7	10	H	1	D2	L	3400	3	3	0	0	9	2	5	10:00:00	5
7	10	H	1	D2	L	3500	2	2	1	1	9	0	5	11:00:00	6
7	10	H	1	D2	L	3600	0	0	1	2	10	1	9	12:00:00	7
7	10	H	1	D2	L	3700	0	0	0	0	12	1	10	13:00:00	8
7	10	H	1	D2	L	3800	0	0	0	1	11	2	8	14:00:00	9
7	10	H	1	D2	L	3900	0	0	0	1	11	2	8	15:00:00	10
7	10	H	1	D2	L	4000	0	0	0	0	12	1	11	16:00:00	11
7	10	H	1	D2	L	4100	2	3	1	0	9	2	3	17:00:00	12
7	10	H	1	D2	L	4200	0	0	0	0	12	3	5	18:00:00	13
7	10	H	1	D2	L	4300	4	4	0	1	7	1	3	19:00:00	14
7	10	H	1	D2	L	4400	1	1	0	0	11	1	4	20:00:00	15
7	10	H	1	D2	L	4500	3	3	0	0	7	1	2	21:00:00	16
7	10	H	1	D2	D	4600	0	2	0	2	10	2	6	22:00:00	17
7	10	H	1	D2	D	4700	0	0	0	0	12	3	3	23:00:00	18
7	11	H	1	D2	D	4800	0	0	0	0	12	1	8	00:00:00	19
7	11	H	1	D2	D	4900	1	1	1	1	9	1	2	01:00:00	20
7	11	H	1	D2	D	5000	0	1	0	0	11	0	2	02:00:00	21
7	11	H	1	D2	D	5100	0	0	0	0	12	1	2	03:00:00	22
7	11	H	1	D2	D	5200	2	3	0	1	8	2	4	04:00:00	23
7	11	H	1	D2	D	5300	2	3	1	0	9	2	1	05:00:00	24
8	6	H	0	D1	L	600	0	1	0	0	9	3	3	06:00:00	1
8	6	H	0	D1	L	700	0	1	2	0	10	2	3	07:00:00	2
8	6	H	0	D1	L	800	0	1	0	0	11	3	8	08:00:00	3
8	6	H	0	D1	L	900	0	0	0	0	12	1	2	09:00:00	4
8	6	H	0	D1	L	1000	0	0	0	0	12	2	7	10:00:00	5
8	6	H	0	D1	L	1100	0	0	0	0	12	1	10	11:00:00	6
8	6	H	0	D1	L	1200	0	0	0	0	12	2	11	12:00:00	7
8	6	H	0	D1	L	1300	0	0	0	2	10	1	8	13:00:00	8
8	6	H	0	D1	L	1400	0	0	0	0	12	2	7	14:00:00	9
8	6	H	0	D1	L	1500	0	0	0	0	12	1	8	15:00:00	10
8	6	H	0	D1	L	1600	1	1	1	0	11	2	4	16:00:00	11
8	6	H	0	D1	L	1700	0	0	0	1	11	2	5	17:00:00	12
8	6	H	0	D1	L	1800	0	1	0	0	11	1	1	18:00:00	13
8	6	H	0	D1	L	1900	1	1	1	1	11	1	0	19:00:00	14
8	6	H	0	D1	L	2000	0	0	0	0	12	1	3	20:00:00	15
8	6	H	0	D1	L	2100	0	0	0	0	12	1	5	21:00:00	16
8	6	H	0	D1	D	2200	3	4	1	0	11	0	3	22:00:00	17
8	6	H	0	D1	D	2300	0	0	0	0	12	1	3	23:00:00	18
8	7	H	0	D1	D	2400	0	0	0	0	12	1	9	00:00:00	19
8	7	H	0	D1	D	2500	0	0	0	0	12	2	9	01:00:00	20
8	7	H	0	D1	D	2600	0	0	0	0	12	3	5	02:00:00	21
8	7	H	0	D1	D	2700	0	0	0	0	12	1	10	03:00:00	22
8	7	H	0	D1	D	2800	0	0	0	0	12	5	6	04:00:00	23
8	7	H	0	D1	D	2900	1	1	0	0	11	2	7	05:00:00	24
8	7	H	0	D2	L	3000	2	2	0	1	11	2	3	06:00:00	1
8	7	H	0	D2	L	3100	0	1	1	0	11	0	8	07:00:00	2
8	7	H	0	D2	L	3200	2	3	0	0	10	0	7	08:00:00	3
8	7	H	0	D2	L	3300	0	0	0	1	11	2	7	09:00:00	4
8	7	H	0	D2	L	3400	2	2	0	0	12	1	7	10:00:00	5
8	7	H	0	D2	L	3500	0	0	0	0	12	3	10	11:00:00	6
8	7	H	0	D2	L	3600	0	0	0	0	12	1	11	12:00:00	7
8	7	H	0	D2	L	3700	0	0	0	0	12	1	10	13:00:00	8
8	7	H	0	D2	L	3800	0	0	0	0	12	1	9	14:00:00	9
8	7	H	0	D2	L	3900	0	0	0	0	12	1	9	15:00:00	10
8	7	H	0	D2	L	4000	0	1	1	0	11	2	3	16:00:00	11
8	7	H	0	D2	L	4100	0	0	0	0	12	2	10	17:00:00	12
8	7	H	0	D2	L	4200	1	1	0	0	12	2	6	18:00:00	13
8	7	H	0	D2	L	4300	0	0	0	0	12	2	4	19:00:00	14
8	7	H	0	D2	L	4400	0	0	0	0	12	1	6	20:00:00	15
8	7	H	0	D2	L	4500	2	2	0	2	9	1	3	21:00:00	16
8	7	H	0	D2	D	4600	0	0	0	0	12	1	7	22:00:00	17
8	7	H	0	D2	D	4700	0	0	0	0	12	2	4	23:00:00	18
8	8	H	0	D2	D	4800	0	0	0	0	12	1	6	00:00:00	19
8	8	H	0	D2	D	4900	0	0	0	0	12	1	5	01:00:00	20
8	8	H	0	D2	D	5000	1	1	0	0	12	1	3	02:00:00	21
8	8	H	0	D2	D	5100	0	0	0	0	12	0	5	03:00:00	22
8	8	H	0	D2	D	5200	1	1	0	0	11	1	4	04:00:00	23
8	8	H	0	D2	D	5300	0	0	0	0	12	1	2	05:00:00	24
10	7	H	0	D1	L	600	4	4	5	4	5	2	3	06:00:00	1
10	7	H	0	D1	L	700	2	3	0	1	8	2	4	07:00:00	2
10	7	H	0	D1	L	800	0	1	2	0	10	1	3	08:00:00	3
10	7	H	0	D1	L	900	3	3	0	2	7	0	3	09:00:00	4
10	7	H	0	D1	L	1000	0	0	0	1	11	1	8	10:00:00	5
10	7	H	0	D1	L	1100	0	0	2	0	10	1	4	11:00:00	6
10	7	H	0	D1	L	1200	2	2	0	2	8	2	4	12:00:00	7
10	7	H	0	D1	L	1300	0	0	0	2	10	1	9	13:00:00	8
10	7	H	0	D1	L	1400	0	0	0	1	11	2	4	14:00:00	9
10	7	H	0	D1	L	1500	0	0	0	0	12	1	6	15:00:00	10
10	7	H	0	D1	L	1600	0	0	1	1	10	2	4	16:00:00	11
10	7	H	0	D1	L	1700	1	1	0	0	11	2	8	17:00:00	12
10	7	H	0	D1	L	1800	0	0	0	2	10	2	1	18:00:00	13
10	7	H	0	D1	L	1900	0	0	0	2	10	1	4	19:00:00	14
10	7	H	0	D1	L	2000	0	0	0	0	12	1	5	20:00:00	15
10	7	H	0	D1	L	2100	0	0	0	1	11	1	4	21:00:00	16
10	7	H	0	D1	D	2200	0	0	0	0	12	0	4	22:00:00	17
10	7	H	0	D1	D	2300	1	1	0	1	10	1	1	23:00:00	18
10	8	H	0	D1	D	2400	0	0	0	0	11	1	9	00:00:00	19
10	8	H	0	D1	D	2500	0	0	0	0	12	2	9	01:00:00	20
10	8	H	0	D1	D	2600	0	0	0	0	12	2	9	02:00:00	21
10	8	H	0	D1	D	2700	0	0	0	0	12	1	11	03:00:00	22
10	8	H	0	D1	D	2800	0	0	1	1	11	2	9	04:00:00	23
10	8	H	0	D1	D	2900	3	5	0	2	7	2	5	05:00:00	24
10	8	H	0	D2	L	3000	2	5	0	0	7	2	3	06:00:00	1
10	8	H	0	D2	L	3100	0	2	1	0	11	0	0	07:00:00	2
10	8	H	0	D2	L	3200	1	1	0	0	11	1	5	08:00:00	3
10	8	H	0	D2	L	3300	0	2	0	0	10	2	5	09:00:00	4
10	8	H	0	D2	L	3400	0	0	0	0	12	2	10	10:00:00	5
10	8	H	0	D2	L	3500	0	0	0	1	11	2	8	11:00:00	6
10	8	H	0	D2	L	3600	0	0	1	2	10	0	8	12:00:00	7
10	8	H	0	D2	L	3700	0	0	0	1	11	0	5	13:00:00	8
10	8	H	0	D2	L	3800	0	0	1	2	10	1	7	14:00:00	9
10	8	H	0	D2	L	3900	3	4	0	1	7	1	5	15:00:00	10
10	8	H	0	D2	L	4000	0	0	1	1	11	1	9	16:00:00	11
10	8	H	0	D2	L	4100	0	0	0	0	12	1	11	17:00:00	12
10	8	H	0	D2	L	4200	0	0	0	0	12	2	4	18:00:00	13
10	8	H	0	D2	L	4300	0	1	0	0	11	0	5	19:00:00	14
10	8	H	0	D2	L	4400	1	2	0	1	11	1	2	20:00:00	15
10	8	H	0	D2	L	4500	1	1	0	0	9	1	5	21:00:00	16
10	8	H	0	D2	D	4600	0	0	0	0	12	2	7	22:00:00	17
10	8	H	0	D2	D	4700	0	0	0	0	12	3	6	23:00:00	18
10	9	H	0	D2	D	4800	0	0	0	0	12	1	10	00:00:00	19
10	9	H	0	D2	D	4900	0	0	0	0	12	2	5	01:00:00	20
10	9	H	0	D2	D	5000	0	0	0	0	12	1	6	02:00:00	21
10	9	H	0	D2	D	5100	0	0	0	0	12	1	5	03:00:00	22
10	9	H	0	D2	D	5200	0	2	1	0	10	1	5	04:00:00	23
10	9	H	0	D2	D	5300	3	3	0	1	8	0	1	05:00:00	24
11	5	H	0	D1	L	600	0	0	0	1	10	1	7	06:00:00	1
11	5	H	0	D1	L	700	3	3	0	0	9	2	1	07:00:00	2
11	5	H	0	D1	L	800	1	1	1	1	9	0	2	08:00:00	3
11	5	H	0	D1	L	900	0	0	0	0	12	2	8	09:00:00	4
11	5	H	0	D1	L	1000	0	0	0	0	12	1	9	10:00:00	5
11	5	H	0	D1	L	1100	0	0	0	0	12	1	7	11:00:00	6
11	5	H	0	D1	L	1200	0	0	0	1	11	1	10	12:00:00	7
11	5	H	0	D1	L	1300	0	0	0	0	12	0	12	13:00:00	8
11	5	H	0	D1	L	1400	0	0	0	0	12	2	6	14:00:00	9
11	5	H	0	D1	L	1500	0	0	0	0	12	0	5	15:00:00	10
11	5	H	0	D1	L	1600	0	0	0	0	12	3	3	16:00:00	11
11	5	H	0	D1	L	1700	0	0	0	0	12	2	8	17:00:00	12
11	5	H	0	D1	L	1800	0	0	0	1	11	2	1	18:00:00	13
11	5	H	0	D1	L	1900	0	0	0	0	12	0	5	19:00:00	14
11	5	H	0	D1	L	2000	0	0	0	0	12	2	2	20:00:00	15
11	5	H	0	D1	L	2100	1	1	0	0	11	0	5	21:00:00	16
11	5	H	0	D1	D	2200	0	0	0	0	12	1	6	22:00:00	17
11	5	H	0	D1	D	2300	0	0	0	0	12	2	5	23:00:00	18
11	6	H	0	D1	D	2400	0	0	0	0	12	1	10	00:00:00	19
11	6	H	0	D1	D	2500	1	1	0	0	11	2	6	01:00:00	20
11	6	H	0	D1	D	2600	0	0	0	0	12	2	9	02:00:00	21
11	6	H	0	D1	D	2700	0	0	0	0	12	1	10	03:00:00	22
11	6	H	0	D1	D	2800	0	0	1	1	11	1	9	04:00:00	23
11	6	H	0	D1	D	2900	0	0	0	0	12	2	7	05:00:00	24
11	6	H	0	D2	L	3000	1	1	0	0	11	2	5	06:00:00	1
11	6	H	0	D2	L	3100	4	4	0	0	8	1	4	07:00:00	2
11	6	H	0	D2	L	3200	2	2	0	0	10	0	4	08:00:00	3
11	6	H	0	D2	L	3300	0	1	0	0	11	0	8	09:00:00	4
11	6	H	0	D2	L	3400	0	0	0	0	12	0	11	10:00:00	5
11	6	H	0	D2	L	3500	0	0	1	1	11	1	6	11:00:00	6
11	6	H	0	D2	L	3600	0	0	0	0	12	1	11	12:00:00	7
11	6	H	0	D2	L	3700	0	0	0	0	12	0	10	13:00:00	8
11	6	H	0	D2	L	3800	0	0	0	0	12	0	9	14:00:00	9
11	6	H	0	D2	L	3900	0	0	0	0	12	1	10	15:00:00	10
11	6	H	0	D2	L	4000	1	1	0	0	11	2	7	16:00:00	11
11	6	H	0	D2	L	4100	1	2	1	0	10	0	5	17:00:00	12
11	6	H	0	D2	L	4200	1	1	1	1	10	2	2	18:00:00	13
11	6	H	0	D2	L	4300	2	3	0	0	10	1	3	19:00:00	14
11	6	H	0	D2	L	4400	2	2	0	0	10	2	5	20:00:00	15
11	6	H	0	D2	L	4500	0	0	0	0	9	0	2	21:00:00	16
11	6	H	0	D2	D	4600	1	3	0	0	9	2	6	22:00:00	17
11	6	H	0	D2	D	4700	0	0	0	0	12	0	6	23:00:00	18
11	7	H	0	D2	D	4800	0	0	0	0	12	1	10	00:00:00	19
11	7	H	0	D2	D	4900	0	0	0	0	12	1	5	01:00:00	20
11	7	H	0	D2	D	5000	0	0	0	0	12	2	3	02:00:00	21
11	7	H	0	D2	D	5100	0	0	0	0	12	1	4	03:00:00	22
11	7	H	0	D2	D	5200	0	0	0	0	12	0	5	04:00:00	23
11	7	H	0	D2	D	5300	0	0	0	0	12	2	5	05:00:00	24
14	8	C	1	D1	L	600	1	3	2	0	8	3	5	06:00:00	1
14	8	C	1	D1	L	700	2	4	0	0	8	1	4	07:00:00	2
14	8	C	1	D1	L	800	0	3	1	0	8	1	2	08:00:00	3
14	8	C	1	D1	L	900	0	0	0	0	12	1	8	09:00:00	4
14	8	C	1	D1	L	1000	5	5	0	0	7	1	5	10:00:00	5
14	8	C	1	D1	L	1100	0	0	0	0	12	2	8	11:00:00	6
14	8	C	1	D1	L	1200	0	0	0	0	12	2	10	12:00:00	7
14	8	C	1	D1	L	1300	0	0	0	0	12	0	8	13:00:00	8
14	8	C	1	D1	L	1400	0	1	2	2	9	1	6	14:00:00	9
14	8	C	1	D1	L	1500	4	4	1	0	8	0	4	15:00:00	10
14	8	C	1	D1	L	1600	2	4	1	0	8	0	5	16:00:00	11
14	8	C	1	D1	L	1700	0	0	0	0	12	0	11	17:00:00	12
14	8	C	1	D1	L	1800	1	3	1	1	8	1	4	18:00:00	13
14	8	C	1	D1	L	1900	0	0	0	0	12	0	12	19:00:00	14
14	8	C	1	D1	L	2000	0	0	0	0	12	0	12	20:00:00	15
14	8	C	1	D1	L	2100	0	0	0	2	10	0	8	21:00:00	16
14	8	C	1	D1	D	2200	4	4	0	1	7	0	3	22:00:00	17
14	8	C	1	D1	D	2300	0	0	0	0	12	0	12	23:00:00	18
14	9	C	1	D1	D	2400	0	0	0	0	12	0	11	00:00:00	19
14	9	C	1	D1	D	2500	0	0	0	0	12	1	12	01:00:00	20
14	9	C	1	D1	D	2600	0	0	0	0	12	0	11	02:00:00	21
14	9	C	1	D1	D	2700	0	0	0	1	11	1	11	03:00:00	22
14	9	C	1	D1	D	2800	0	0	0	0	12	0	12	04:00:00	23
14	9	C	1	D1	D	2900	3	6	1	1	5	0	2	05:00:00	24
14	9	C	1	D2	L	3000	1	2	1	0	10	1	5	06:00:00	1
14	9	C	1	D2	L	3100	0	0	0	0	12	0	7	07:00:00	2
14	9	C	1	D2	L	3200	1	2	1	4	5	1	2	08:00:00	3
14	9	C	1	D2	L	3300	1	4	1	0	8	1	1	09:00:00	4
14	9	C	1	D2	L	3400	1	1	1	0	10	1	2	10:00:00	5
14	9	C	1	D2	L	3500	0	0	0	0	12	1	8	11:00:00	6
14	9	C	1	D2	L	3600	0	0	0	0	12	1	7	12:00:00	7
14	9	C	1	D2	L	3700	0	0	0	0	12	2	5	13:00:00	8
14	9	C	1	D2	L	3800	0	1	0	0	11	2	6	14:00:00	9
14	9	C	1	D2	L	3900	3	4	1	0	8	1	7	15:00:00	10
14	9	C	1	D2	L	4000	3	3	0	0	9	2	8	16:00:00	11
14	9	C	1	D2	L	4100	0	2	0	0	9	2	6	17:00:00	12
14	9	C	1	D2	L	4200	0	0	0	0	12	0	10	18:00:00	13
14	9	C	1	D2	L	4300	0	0	0	0	12	1	8	19:00:00	14
14	9	C	1	D2	L	4400	4	4	0	1	7	1	3	20:00:00	15
14	9	C	1	D2	L	4500	4	4	0	0	8	1	6	21:00:00	16
14	9	C	1	D2	D	4600	0	0	0	0	12	0	12	22:00:00	17
14	9	C	1	D2	D	4700	0	0	0	0	12	1	11	23:00:00	18
14	10	C	1	D2	D	4800	0	0	0	0	11	2	8	00:00:00	19
14	10	C	1	D2	D	4900	0	0	0	0	12	0	11	01:00:00	20
14	10	C	1	D2	D	5000	0	0	0	0	12	1	6	02:00:00	21
14	10	C	1	D2	D	5100	1	2	0	1	9	0	8	03:00:00	22
14	10	C	1	D2	D	5200	0	0	0	0	12	3	8	04:00:00	23
14	10	C	1	D2	D	5300	1	1	0	1	10	1	8	05:00:00	24
16	6	C	0	D1	L	600	1	1	0	1	9	2	5	06:00:00	1
16	6	C	0	D1	L	700	0	0	0	2	10	2	6	07:00:00	2
16	6	C	0	D1	L	800	1	2	1	0	10	2	1	08:00:00	3
16	6	C	0	D1	L	900	1	1	0	1	10	1	8	09:00:00	4
16	6	C	0	D1	L	1000	2	2	0	0	10	3	6	10:00:00	5
16	6	C	0	D1	L	1100	0	0	0	1	11	2	6	11:00:00	6
16	6	C	0	D1	L	1200	0	1	1	0	11	3	5	12:00:00	7
16	6	C	0	D1	L	1300	0	0	0	0	12	0	10	13:00:00	8
16	6	C	0	D1	L	1400	0	0	0	0	12	1	11	14:00:00	9
16	6	C	0	D1	L	1500	0	0	0	0	12	1	10	15:00:00	10
16	6	C	0	D1	L	1600	0	0	0	0	12	1	11	16:00:00	11
16	6	C	0	D1	L	1700	0	0	0	0	12	1	12	17:00:00	12
16	6	C	0	D1	L	1800	0	0	0	0	12	0	10	18:00:00	13
16	6	C	0	D1	L	1900	0	0	0	0	12	1	12	19:00:00	14
16	6	C	0	D1	L	2000	0	0	0	0	12	1	10	20:00:00	15
16	6	C	0	D1	L	2100	0	0	0	0	12	0	12	21:00:00	16
16	6	C	0	D1	D	2200	0	0	0	0	12	2	8	22:00:00	17
16	6	C	0	D1	D	2300	0	0	0	0	12	1	12	23:00:00	18
16	7	C	0	D1	D	2400	0	0	0	0	12	0	12	00:00:00	19
16	7	C	0	D1	D	2500	0	1	0	0	11	1	7	01:00:00	20
16	7	C	0	D1	D	2600	1	1	0	1	10	1	7	02:00:00	21
16	7	C	0	D1	D	2700	0	0	0	0	12	1	12	03:00:00	22
16	7	C	0	D1	D	2800	2	2	0	1	9	1	5	04:00:00	23
16	7	C	0	D1	D	2900	0	0	0	0	12	0	11	05:00:00	24
16	7	C	0	D2	L	3000	0	0	0	0	12	1	7	06:00:00	1
16	7	C	0	D2	L	3100	0	1	1	1	10	0	3	07:00:00	2
16	7	C	0	D2	L	3200	1	1	0	1	10	1	1	08:00:00	3
16	7	C	0	D2	L	3300	0	0	1	1	10	1	5	09:00:00	4
16	7	C	0	D2	L	3400	2	4	0	2	5	3	0	10:00:00	5
16	7	C	0	D2	L	3500	0	0	0	0	12	1	10	11:00:00	6
16	7	C	0	D2	L	3600	0	0	1	0	11	3	6	12:00:00	7
16	7	C	0	D2	L	3700	1	1	0	0	11	1	9	13:00:00	8
16	7	C	0	D2	L	3800	0	0	0	0	12	1	9	14:00:00	9
16	7	C	0	D2	L	3900	0	0	0	0	12	1	10	15:00:00	10
16	7	C	0	D2	L	4000	0	0	0	0	12	1	7	16:00:00	11
16	7	C	0	D2	L	4100	0	0	0	0	12	3	7	17:00:00	12
16	7	C	0	D2	L	4200	0	0	0	0	12	1	12	18:00:00	13
16	7	C	0	D2	L	4300	0	0	0	0	12	1	8	19:00:00	14
16	7	C	0	D2	L	4400	0	0	1	0	11	0	6	20:00:00	15
16	7	C	0	D2	L	4500	0	0	0	0	12	4	10	21:00:00	16
16	7	C	0	D2	D	4600	0	0	0	0	12	1	10	22:00:00	17
16	7	C	0	D2	D	4700	0	0	0	0	12	0	1	23:00:00	18
16	8	C	0	D2	D	4800	0	0	0	0	11	2	7	00:00:00	19
16	8	C	0	D2	D	4900	0	0	0	0	12	1	10	01:00:00	20
16	8	C	0	D2	D	5000	0	0	0	1	11	3	7	02:00:00	21
16	8	C	0	D2	D	5100	0	0	0	0	12	1	10	03:00:00	22
16	8	C	0	D2	D	5200	0	0	0	0	12	3	9	04:00:00	23
16	8	C	0	D2	D	5300	1	3	1	1	8	2	4	05:00:00	24
15/15	9	C	1	D1	L	600	1	7	1	1	3	1	1	06:00:00	1
15/15	9	C	1	D1	L	700	0	2	0	2	8	1	4	07:00:00	2
15/15	9	C	1	D1	L	800	3	4	0	1	7	1	2	08:00:00	3
15/15	9	C	1	D1	L	900	0	0	0	0	12	1	9	09:00:00	4
15/15	9	C	1	D1	L	1000	0	0	0	0	12	2	10	10:00:00	5
15/15	9	C	1	D1	L	1100	2	5	0	0	5	2	3	11:00:00	6
15/15	9	C	1	D1	L	1200	0	0	0	0	12	3	9	12:00:00	7
15/15	9	C	1	D1	L	1300	0	0	0	0	12	1	11	13:00:00	8
15/15	9	C	1	D1	L	1400	1	4	0	0	8	1	8	14:00:00	9
15/15	9	C	1	D1	L	1500	0	0	0	0	12	0	12	15:00:00	10
15/15	9	C	1	D1	L	1600	3	5	1	0	7	1	5	16:00:00	11
15/15	9	C	1	D1	L	1700	1	4	1	0	8	1	6	17:00:00	12
15/15	9	C	1	D1	L	1800	0	0	0	0	12	0	2	18:00:00	13
15/15	9	C	1	D1	L	1900	0	0	0	0	12	1	12	19:00:00	14
15/15	9	C	1	D1	L	2000	2	4	0	0	8	0	5	20:00:00	15
15/15	9	C	1	D1	L	2100	0	0	0	0	12	0	9	21:00:00	16
15/15	9	C	1	D1	D	2200	0	0	0	0	12	0	11	22:00:00	17
15/15	9	C	1	D1	D	2300	0	0	0	0	12	0	12	23:00:00	18
15/15	10	C	1	D1	D	2400	0	0	0	0	12	1	12	00:00:00	19
15/15	10	C	1	D1	D	2500	0	0	0	0	12	0	11	01:00:00	20
15/15	10	C	1	D1	D	2600	2	3	1	1	8	1	7	02:00:00	21
15/15	10	C	1	D1	D	2700	0	0	0	0	12	1	12	03:00:00	22
15/15	10	C	1	D1	D	2800	0	0	0	0	12	1	12	04:00:00	23
15/15	10	C	1	D1	D	2900	0	0	0	0	12	0	12	05:00:00	24
15/15	10	C	1	D2	L	3000	2	4	2	0	6	2	3	06:00:00	1
15/15	10	C	1	D2	L	3100	0	3	1	0	8	0	3	07:00:00	2
15/15	10	C	1	D2	L	3200	0	0	0	1	11	2	4	08:00:00	3
15/15	10	C	1	D2	L	3300	0	0	0	0	12	2	5	09:00:00	4
15/15	10	C	1	D2	L	3400	2	2	0	0	10	2	3	10:00:00	5
15/15	10	C	1	D2	L	3500	4	5	2	0	5	0	2	11:00:00	6
15/15	10	C	1	D2	L	3600	0	0	0	0	12	0	9	12:00:00	7
15/15	10	C	1	D2	L	3700	0	0	0	0	12	1	7	13:00:00	8
15/15	10	C	1	D2	L	3800	0	0	0	0	12	1	9	14:00:00	9
15/15	10	C	1	D2	L	3900	5	5	0	0	7	1	4	15:00:00	10
15/15	10	C	1	D2	L	4000	0	0	0	0	12	2	6	16:00:00	11
15/15	10	C	1	D2	L	4100	1	6	1	0	5	2	2	17:00:00	12
15/15	10	C	1	D2	L	4200	0	0	0	0	12	0	10	18:00:00	13
15/15	10	C	1	D2	L	4300	0	0	0	0	11	0	2	19:00:00	14
15/15	10	C	1	D2	L	4400	0	0	0	0	12	1	4	20:00:00	15
15/15	10	C	1	D2	L	4500	0	0	0	0	12	2	10	21:00:00	16
15/15	10	C	1	D2	D	4600	4	5	1	1	6	2	5	22:00:00	17
15/15	10	C	1	D2	D	4700	0	0	0	0	12	0	11	23:00:00	18
15/15	11	C	1	D2	D	4800	0	0	0	0	11	1	8	00:00:00	19
15/15	11	C	1	D2	D	4900	0	0	0	0	12	1	11	01:00:00	20
15/15	11	C	1	D2	D	5000	0	0	0	0	12	2	9	02:00:00	21
15/15	11	C	1	D2	D	5100	0	0	0	0	12	1	11	03:00:00	22
15/15	11	C	1	D2	D	5200	0	0	0	0	12	2	8	04:00:00	23
15/15	11	C	1	D2	D	5300	2	5	2	1	6	0	5	05:00:00	24
18	8	C	0	D1	L	600	1	1	0	2	8	2	6	06:00:00	1
18	8	C	0	D1	L	700	2	2	0	0	10	0	8	07:00:00	2
18	8	C	0	D1	L	800	0	4	0	0	8	1	5	08:00:00	3
18	8	C	0	D1	L	900	0	0	0	0	12	2	9	09:00:00	4
18	8	C	0	D1	L	1000	0	0	0	0	12	2	9	10:00:00	5
18	8	C	0	D1	L	1100	2	4	0	0	8	1	4	11:00:00	6
18	8	C	0	D1	L	1200	0	0	0	0	12	0	11	12:00:00	7
18	8	C	0	D1	L	1300	0	0	0	0	12	1	10	13:00:00	8
18	8	C	0	D1	L	1400	2	4	1	0	8	0	6	14:00:00	9
18	8	C	0	D1	L	1500	0	0	0	0	12	0	12	15:00:00	10
18	8	C	0	D1	L	1600	1	3	0	0	8	1	7	16:00:00	11
18	8	C	0	D1	L	1700	1	2	1	0	10	0	7	17:00:00	12
18	8	C	0	D1	L	1800	0	0	0	0	12	1	8	18:00:00	13
18	8	C	0	D1	L	1900	2	3	0	0	9	1	8	19:00:00	14
18	8	C	0	D1	L	2000	0	0	0	0	12	1	12	20:00:00	15
18	8	C	0	D1	L	2100	0	0	0	0	12	1	12	21:00:00	16
18	8	C	0	D1	D	2200	0	1	0	1	10	1	9	22:00:00	17
18	8	C	0	D1	D	2300	0	0	0	0	12	0	9	23:00:00	18
18	9	C	0	D1	D	2400	0	0	0	0	12	1	12	00:00:00	19
18	9	C	0	D1	D	2500	1	2	0	0	10	1	10	01:00:00	20
18	9	C	0	D1	D	2600	0	0	0	0	12	1	8	02:00:00	21
18	9	C	0	D1	D	2700	0	0	0	0	12	1	11	03:00:00	22
18	9	C	0	D1	D	2800	0	0	0	1	11	2	11	04:00:00	23
18	9	C	0	D1	D	2900	0	0	0	0	12	1	10	05:00:00	24
18	9	C	0	D2	L	3000	1	1	0	`	10	0	9	06:00:00	1
18	9	C	0	D2	L	3100	0	2	0	0	10	1	4	07:00:00	2
18	9	C	0	D2	L	3200	1	3	0	1	8	5	0	08:00:00	3
18	9	C	0	D2	L	3300	2	2	0	0	10	2	5	09:00:00	4
18	9	C	0	D2	L	3400	1	3	0	0	9	1	8	10:00:00	5
18	9	C	0	D2	L	3500	0	0	0	0	12	1	8	11:00:00	6
18	9	C	0	D2	L	3600	0	0	0	0	12	2	5	12:00:00	7
18	9	C	0	D2	L	3700	1	1	0	0	11	1	9	13:00:00	8
18	9	C	0	D2	L	3800	0	0	0	0	12	3	10	14:00:00	9
18	9	C	0	D2	L	3900	2	2	0	0	10	2	5	15:00:00	10
18	9	C	0	D2	L	4000	2	2	0	0	10	2	6	16:00:00	11
18	9	C	0	D2	L	4100	2	3	0	1	8	1	4	17:00:00	12
18	9	C	0	D2	L	4200	0	0	0	0	12	1	11	18:00:00	13
18	9	C	0	D2	L	4300	0	0	0	0	12	2	6	19:00:00	14
18	9	C	0	D2	L	4400	0	2	0	0	10	1	5	20:00:00	15
18	9	C	0	D2	L	4500	3	3	0	0	9	0	8	21:00:00	16
18	9	C	0	D2	D	4600	0	0	0	0	12	1	12	22:00:00	17
18	9	C	0	D2	D	4700	0	0	0	0	12	0	9	23:00:00	18
18	10	C	0	D2	D	4800	0	0	0	0	11	3	8	00:00:00	19
18	10	C	0	D2	D	4900	0	0	0	0	12	1	11	01:00:00	20
18	10	C	0	D2	D	5000	0	0	0	0	12	2	10	02:00:00	21
18	10	C	0	D2	D	5100	0	0	0	0	12	1	10	03:00:00	22
18	10	C	0	D2	D	5200	0	0	0	0	12	2	9	04:00:00	23
18	10	C	0	D2	D	5300	1	2	0	0	10	1	5	05:00:00	24
19	7	C	0	D1	L	600	0	1	0	0	11	1	5	06:00:00	1
19	7	C	0	D1	L	700	0	0	0	0	12	2	7	07:00:00	2
19	7	C	0	D1	L	800	2	3	0	0	9	3	4	08:00:00	3
19	7	C	0	D1	L	900	0	0	0	0	12	2	12	09:00:00	4
19	7	C	0	D1	L	1000	0	0	1	0	11	2	5	10:00:00	5
19	7	C	0	D1	L	1100	3	3	2	0	5	1	2	11:00:00	6
19	7	C	0	D1	L	1200	0	0	0	0	12	2	8	12:00:00	7
19	7	C	0	D1	L	1300	0	0	0	0	12	0	11	13:00:00	8
19	7	C	0	D1	L	1400	2	2	0	0	10	2	5	14:00:00	9
19	7	C	0	D1	L	1500	1	1	0	4	7	0	3	15:00:00	10
19	7	C	0	D1	L	1600	0	0	1	1	9	3	3	16:00:00	11
19	7	C	0	D1	L	1700	0	0	0	0	12	2	7	17:00:00	12
19	7	C	0	D1	L	1800	3	3	0	0	9	0	1	18:00:00	13
19	7	C	0	D1	L	1900	0	0	0	0	12	2	6	19:00:00	14
19	7	C	0	D1	L	2000	0	0	0	0	12	0	7	20:00:00	15
19	7	C	0	D1	L	2100	0	0	0	0	12	0	7	21:00:00	16
19	7	C	0	D1	D	2200	0	0	0	0	12	0	10	22:00:00	17
19	7	C	0	D1	D	2300	3	4	0	0	8	1	0	23:00:00	18
19	8	C	0	D1	D	2400	0	0	0	0	12	1	10	00:00:00	19
19	8	C	0	D1	D	2500	0	1	1	1	11	2	8	01:00:00	20
19	8	C	0	D1	D	2600	0	1	0	0	11	1	7	02:00:00	21
19	8	C	0	D1	D	2700	0	0	0	0	12	1	9	03:00:00	22
19	8	C	0	D1	D	2800	3	4	1	1	7	2	5	04:00:00	23
19	8	C	0	D1	D	2900	0	0	0	0	12	2	10	05:00:00	24
19	8	C	0	D2	L	3000	0	0	1	0	11	2	9	06:00:00	1
19	8	C	0	D2	L	3100	1	2	1	1	9	0	7	07:00:00	2
19	8	C	0	D2	L	3200	0	0	0	1	11	1	9	08:00:00	3
19	8	C	0	D2	L	3300	3	4	0	1	7	2	3	09:00:00	4
19	8	C	0	D2	L	3400	0	1	0	3	8	1	5	10:00:00	5
19	8	C	0	D2	L	3500	0	0	0	0	12	1	11	11:00:00	6
19	8	C	0	D2	L	3600	0	1	0	0	11	0	9	12:00:00	7
19	8	C	0	D2	L	3700	0	0	0	0	12	1	11	13:00:00	8
19	8	C	0	D2	L	3800	1	2	1	1	9	0	6	14:00:00	9
19	8	C	0	D2	L	3900	6	6	1	1	5	1	1	15:00:00	10
19	8	C	0	D2	L	4000	1	1	1	1	10	1	7	16:00:00	11
19	8	C	0	D2	L	4100	3	5	1	0	7	2	4	17:00:00	12
19	8	C	0	D2	L	4200	0	2	0	0	10	1	1	18:00:00	13
19	8	C	0	D2	L	4300	0	0	0	0	12	1	9	19:00:00	14
19	8	C	0	D2	L	4400	0	0	0	0	12	0	6	20:00:00	15
19	8	C	0	D2	L	4500	1	2	0	0	8	1	4	21:00:00	16
19	8	C	0	D2	D	4600	0	0	0	0	12	3	6	22:00:00	17
19	8	C	0	D2	D	4700	0	0	0	0	12	2	6	23:00:00	18
19	9	C	0	D2	D	4800	0	1	0	1	10	0	6	00:00:00	19
19	9	C	0	D2	D	4900	0	0	0	0	12	0	7	01:00:00	20
19	9	C	0	D2	D	5000	0	0	0	0	12	0	7	02:00:00	21
19	9	C	0	D2	D	5100	0	0	0	0	12	1	9	03:00:00	22
19	9	C	0	D2	D	5200	0	1	2	2	9	2	4	04:00:00	23
19	9	C	0	D2	D	5300	2	3	0	1	8	0	3	05:00:00	24
20	7	C	1	D1	L	600	3	3	1	0	8	1	3	06:00:00	1
20	7	C	1	D1	L	700	0	0	0	0	12	1	9	07:00:00	2
20	7	C	1	D1	L	800	1	2	0	0	9	2	0	08:00:00	3
20	7	C	1	D1	L	900	1	1	1	0	10	1	5	09:00:00	4
20	7	C	1	D1	L	1000	0	0	0	0	12	2	8	10:00:00	5
20	7	C	1	D1	L	1100	0	0	0	1	11	1	7	11:00:00	6
20	7	C	1	D1	L	1200	3	3	0	0	9	2	7	12:00:00	7
20	7	C	1	D1	L	1300	0	0	0	0	12	1	10	13:00:00	8
20	7	C	1	D1	L	1400	0	0	0	0	12	2	5	14:00:00	9
20	7	C	1	D1	L	1500	2	2	0	0	10	1	6	15:00:00	10
20	7	C	1	D1	L	1600	2	2	0	0	10	2	3	16:00:00	11
20	7	C	1	D1	L	1700	0	1	0	0	11	2	9	17:00:00	12
20	7	C	1	D1	L	1800	0	1	0	2	9	1	1	18:00:00	13
20	7	C	1	D1	L	1900	0	1	0	0	11	1	4	19:00:00	14
20	7	C	1	D1	L	2000	0	0	0	0	12	1	9	20:00:00	15
20	7	C	1	D1	L	2100	0	0	0	0	12	1	7	21:00:00	16
20	7	C	1	D1	D	2200	3	3	0	0	9	1	5	22:00:00	17
20	7	C	1	D1	D	2300	1	2	0	1	9	2	0	23:00:00	18
20	8	C	1	D1	D	2400	0	0	0	0	12	1	10	00:00:00	19
20	8	C	1	D1	D	2500	0	0	0	0	12	2	10	01:00:00	20
20	8	C	1	D1	D	2600	0	0	0	0	12	2	4	02:00:00	21
20	8	C	1	D1	D	2700	0	0	0	0	12	1	11	03:00:00	22
20	8	C	1	D1	D	2800	0	0	0	0	12	2	4	04:00:00	23
20	8	C	1	D1	D	2900	0	0	0	0	12	2	8	05:00:00	24
20	8	C	1	D2	L	3000	0	0	0	0	9	2	7	06:00:00	1
20	8	C	1	D2	L	3100	0	0	0	0	12	0	8	07:00:00	2
20	8	C	1	D2	L	3200	3	0	0	0	9	1	4	08:00:00	3
20	8	C	1	D2	L	3300	0	0	0	0	11	2	4	09:00:00	4
20	8	C	1	D2	L	3400	1	1	0	0	11	2	7	10:00:00	5
20	8	C	1	D2	L	3500	0	1	1	0	11	2	9	11:00:00	6
20	8	C	1	D2	L	3600	5	5	0	0	7	1	4	12:00:00	7
20	8	C	1	D2	L	3700	3	3	0	0	3	1	7	13:00:00	8
20	8	C	1	D2	L	3800	0	0	0	0	12	0	8	14:00:00	9
20	8	C	1	D2	L	3900	0	0	0	0	12	1	11	15:00:00	10
20	8	C	1	D2	L	4000	4	4	0	1	7	2	3	16:00:00	11
20	8	C	1	D2	L	4100	2	2	0	0	10	1	5	17:00:00	12
20	8	C	1	D2	L	4200	0	0	0	0	12	4	6	18:00:00	13
20	8	C	1	D2	L	4300	0	0	1	0	11	1	5	19:00:00	14
20	8	C	1	D2	L	4400	0	0	0	0	12	1	4	20:00:00	15
20	8	C	1	D2	L	4500	2	2	0	1	7	0	3	21:00:00	16
20	8	C	1	D2	D	4600	0	0	0	0	12	2	7	22:00:00	17
20	8	C	1	D2	D	4700	2	2	0	0	10	1	2	23:00:00	18
20	9	C	1	D2	D	4800	0	0	0	0	12	1	9	00:00:00	19
20	9	C	1	D2	D	4900	0	0	0	0	12	2	8	01:00:00	20
20	9	C	1	D2	D	5000	0	0	0	0	12	2	7	02:00:00	21
20	9	C	1	D2	D	5100	1	1	0	0	11	2	5	03:00:00	22
20	9	C	1	D2	D	5200	0	0	0	1	11	2	5	04:00:00	23
20	9	C	1	D2	D	5300	2	3	0	0	9	2	1	05:00:00	24
2024-04-04	2	C	0	D1	L	600	0	0	0	0	10	3	5	06:00:00	1
2024-04-04	2	C	0	D1	L	700	1	1	0	0	11	3	5	07:00:00	2
2024-04-04	2	C	0	D1	L	800	2	2	1	2	7	1	0	08:00:00	3
2024-04-04	2	C	0	D1	L	900	0	0	0	0	12	2	8	09:00:00	4
2024-04-04	2	C	0	D1	L	1000	0	0	0	0	12	2	4	10:00:00	5
2024-04-04	2	C	0	D1	L	1100	0	0	0	1	11	1	7	11:00:00	6
2024-04-04	2	C	0	D1	L	1200	0	0	0	0	12	1	9	12:00:00	7
2024-04-04	2	C	0	D1	L	1300	0	0	0	1	11	1	9	13:00:00	8
2024-04-04	2	C	0	D1	L	1400	0	0	0	0	12	3	4	14:00:00	9
2024-04-04	2	C	0	D1	L	1500	0	1	1	0	9	0	1	15:00:00	10
2024-04-04	2	C	0	D1	L	1600	1	1	1	0	10	1	1	16:00:00	11
2024-04-04	2	C	0	D1	L	1700	0	1	1	0	11	1	5	17:00:00	12
2024-04-04	2	C	0	D1	L	1800	2	2	0	1	9	1	1	18:00:00	13
2024-04-04	2	C	0	D1	L	1900	0	0	0	0	12	1	1	19:00:00	14
2024-04-04	2	C	0	D1	L	2000	0	0	0	0	12	1	3	20:00:00	15
2024-04-04	2	C	0	D1	L	2100	0	0	0	0	12	0	0	21:00:00	16
2024-04-04	2	C	0	D1	D	2200	2	4	2	0	8	1	0	22:00:00	17
2024-04-04	2	C	0	D1	D	2300	0	0	0	1	11	4	2	23:00:00	18
2024-04-04	3	C	0	D1	D	2400	0	0	0	0	12	2	9	00:00:00	19
2024-04-04	3	C	0	D1	D	2500	0	0	0	0	12	2	5	01:00:00	20
2024-04-04	3	C	0	D1	D	2600	0	0	0	0	12	2	5	02:00:00	21
2024-04-04	3	C	0	D1	D	2700	0	0	9	0	12	0	10	03:00:00	22
2024-04-04	3	C	0	D1	D	2800	0	0	0	0	12	3	8	04:00:00	23
2024-04-04	3	C	0	D1	D	2900	2	2	0	0	10	2	7	05:00:00	24
2024-04-04	3	C	0	D2	L	3000	1	2	3	0	9	3	5	06:00:00	1
2024-04-04	3	C	0	D2	L	3100	3	3	0	0	9	1	4	07:00:00	2
2024-04-04	3	C	0	D2	L	3200	2	3	1	0	9	1	8	08:00:00	3
2024-04-04	3	C	0	D2	L	3300	0	0	0	0	12	1	10	09:00:00	4
2024-04-04	3	C	0	D2	L	3400	0	0	0	0	12	2	6	10:00:00	5
2024-04-04	3	C	0	D2	L	3500	0	0	0	0	12	0	10	11:00:00	6
2024-04-04	3	C	0	D2	L	3600	1	2	0	0	10	0	7	12:00:00	7
2024-04-04	3	C	0	D2	L	3700	0	0	0	0	12	0	9	13:00:00	8
2024-04-04	3	C	0	D2	L	3800	0	0	0	0	12	1	5	14:00:00	9
2024-04-04	3	C	0	D2	L	3900	2	2	0	0	10	1	7	15:00:00	10
2024-04-04	3	C	0	D2	L	4000	0	0	0	0	12	3	7	16:00:00	11
2024-04-04	3	C	0	D2	L	4100	2	2	1	0	10	1	7	17:00:00	12
2024-04-04	3	C	0	D2	L	4200	0	0	0	0	12	1	7	18:00:00	13
2024-04-04	3	C	0	D2	L	4300	0	1	0	0	11	2	3	19:00:00	14
2024-04-04	3	C	0	D2	L	4400	0	1	1	1	10	1	3	20:00:00	15
2024-04-04	3	C	0	D2	L	4500	0	0	1	0	9	1	2	21:00:00	16
2024-04-04	3	C	0	D2	D	4600	0	0	0	0	12	1	7	22:00:00	17
2024-04-04	3	C	0	D2	D	4700	0	0	0	0	12	0	4	23:00:00	18
2024-04-04	4	C	0	D2	D	4800	0	0	1	0	11	1	7	00:00:00	19
2024-04-04	4	C	0	D2	D	4900	0	0	0	0	12	0	6	01:00:00	20
2024-04-04	4	C	0	D2	D	5000	0	0	0	0	12	2	2	02:00:00	21
2024-04-04	4	C	0	D2	D	5100	1	1	0	2	9	1	4	03:00:00	22
2024-04-04	4	C	0	D2	D	5200	0	0	0	0	12	1	7	04:00:00	23
2024-04-04	4	C	0	D2	D	5300	1	1	1	0	10	0	6	05:00:00	24
22	7	C	0	D1	L	600	0	0	0	0	11	2	8	06:00:00	1
22	7	C	0	D1	L	700	0	0	0	0	12	0	10	07:00:00	2
22	7	C	0	D1	L	800	4	7	0	0	5	0	0	08:00:00	3
22	7	C	0	D1	L	900	0	0	0	0	12	2	9	09:00:00	4
22	7	C	0	D1	L	1000	0	0	0	0	12	1	10	10:00:00	5
22	7	C	0	D1	L	1100	2	2	0	1	9	1	3	11:00:00	6
22	7	C	0	D1	L	1200	3	3	0	0	9	1	8	12:00:00	7
22	7	C	0	D1	L	1300	0	0	0	0	12	1	12	13:00:00	8
22	7	C	0	D1	L	1400	0	0	2	0	10	4	5	14:00:00	9
22	7	C	0	D1	L	1500	4	4	0	2	6	1	4	15:00:00	10
22	7	C	0	D1	L	1600	3	3	0	0	9	5	3	16:00:00	11
22	7	C	0	D1	L	1700	0	0	0	0	12	0	8	17:00:00	12
22	7	C	0	D1	L	1800	2	3	2	0	7	1	0	18:00:00	13
22	7	C	0	D1	L	1900	1	3	0	1	8	1	4	19:00:00	14
22	7	C	0	D1	L	2000	0	0	0	0	12	0	6	20:00:00	15
22	7	C	0	D1	L	2100	1	2	1	1	9	0	6	21:00:00	16
22	7	C	0	D1	D	2200	0	1	0	0	11	1	6	22:00:00	17
22	7	C	0	D1	D	2300	0	0	0	0	12	3	3	23:00:00	18
22	8	C	0	D1	D	2400	0	0	0	0	12	2	9	00:00:00	19
22	8	C	0	D1	D	2500	5	5	0	1	7	2	3	01:00:00	20
22	8	C	0	D1	D	2600	2	3	0	1	9	2	5	02:00:00	21
22	8	C	0	D1	D	2700	0	0	0	0	12	1	11	03:00:00	22
22	8	C	0	D1	D	2800	0	0	0	0	12	3	9	04:00:00	23
22	8	C	0	D1	D	2900	0	0	0	0	12	2	10	05:00:00	24
22	8	C	0	D2	L	3000	0	0	1	0	11	2	9	06:00:00	1
22	8	C	0	D2	L	3100	7	8	1	1	2	0	1	07:00:00	2
22	8	C	0	D2	L	3200	0	0	0	0	12	1	7	08:00:00	3
22	8	C	0	D2	L	3300	0	0	0	0	12	1	11	09:00:00	4
22	8	C	0	D2	L	3400	0	0	0	0	12	1	10	10:00:00	5
22	8	C	0	D2	L	3500	3	4	0	0	4	1	6	11:00:00	6
22	8	C	0	D2	L	3600	3	3	0	0	9	0	6	12:00:00	7
22	8	C	0	D2	L	3700	0	0	0	0	12	2	9	13:00:00	8
22	8	C	0	D2	L	3800	6	6	0	0	6	0	3	14:00:00	9
22	8	C	0	D2	L	3900	0	0	0	0	12	1	11	15:00:00	10
22	8	C	0	D2	L	4000	3	3	0	0	8	1	7	16:00:00	11
22	8	C	0	D2	L	4100	3	4	2	0	9	1	6	17:00:00	12
22	8	C	0	D2	L	4200	5	5	0	0	7	1	2	18:00:00	13
22	8	C	0	D2	L	4300	0	0	0	0	12	0	10	19:00:00	14
22	8	C	0	D2	L	4400	0	0	1	0	11	1	7	20:00:00	15
22	8	C	0	D2	L	4500	0	1	0	0	9	0	4	21:00:00	16
22	8	C	0	D2	D	4600	0	0	0	0	12	0	5	22:00:00	17
22	8	C	0	D2	D	4700	0	0	0	0	12	0	7	23:00:00	18
22	9	C	0	D2	D	4800	2	3	1	1	7	0	5	00:00:00	19
22	9	C	0	D2	D	4900	0	0	0	0	12	1	5	01:00:00	20
22	9	C	0	D2	D	5000	0	0	0	0	12	2	7	02:00:00	21
22	9	C	0	D2	D	5100	0	0	0	0	12	1	7	03:00:00	22
22	9	C	0	D2	D	5200	0	0	0	0	12	0	5	04:00:00	23
22	9	C	0	D2	D	5300	5	5	0	0	7	0	6	05:00:00	24
2024-12-12	5	C	0	D1	L	600	1	2	1	1	8	1	4	06:00:00	1
2024-12-12	5	C	0	D1	L	700	0	0	0	1	11	1	9	07:00:00	2
2024-12-12	5	C	0	D1	L	800	0	0	0	1	11	1	5	08:00:00	3
2024-12-12	5	C	0	D1	L	900	0	0	0	0	12	1	10	09:00:00	4
2024-12-12	5	C	0	D1	L	1000	0	0	0	0	12	1	9	10:00:00	5
2024-12-12	5	C	0	D1	L	1100	0	0	0	0	12	0	8	11:00:00	6
2024-12-12	5	C	0	D1	L	1200	0	0	0	0	12	2	9	12:00:00	7
2024-12-12	5	C	0	D1	L	1300	0	0	0	0	12	1	12	13:00:00	8
2024-12-12	5	C	0	D1	L	1400	0	0	0	0	11	2	7	14:00:00	9
2024-12-12	5	C	0	D1	L	1500	0	0	0	0	12	2	9	15:00:00	10
2024-12-12	5	C	0	D1	L	1600	2	2	0	0	9	3	2	16:00:00	11
2024-12-12	5	C	0	D1	L	1700	3	3	0	0	9	2	4	17:00:00	12
2024-12-12	5	C	0	D1	L	1800	0	0	0	0	12	2	1	18:00:00	13
2024-12-12	5	C	0	D1	L	1900	1	1	0	0	12	0	8	19:00:00	14
2024-12-12	5	C	0	D1	L	2000	2	2	0	0	10	4	1	20:00:00	15
2024-12-12	5	C	0	D1	L	2100	0	0	0	0	12	3	2	21:00:00	16
2024-12-12	5	C	0	D1	D	2200	0	0	0	0	12	1	4	22:00:00	17
2024-12-12	5	C	0	D1	D	2300	0	0	0	1	10	3	2	23:00:00	18
2024-12-12	6	C	0	D1	D	2400	0	0	0	0	12	1	9	00:00:00	19
2024-12-12	6	C	0	D1	D	2500	0	0	0	0	12	2	10	01:00:00	20
2024-12-12	6	C	0	D1	D	2600	0	0	0	0	12	3	5	02:00:00	21
2024-12-12	6	C	0	D1	D	2700	0	0	0	0	12	1	10	03:00:00	22
2024-12-12	6	C	0	D1	D	2800	0	0	0	0	12	4	7	04:00:00	23
2024-12-12	6	C	0	D1	D	2900	2	3	0	0	9	3	6	05:00:00	24
2024-12-12	6	C	0	D2	L	3000	0	0	0	0	12	0	9	06:00:00	1
2024-12-12	6	C	0	D2	L	3100	2	3	1	1	7	1	3	07:00:00	2
2024-12-12	6	C	0	D2	L	3200	0	0	0	0	12	1	12	08:00:00	3
2024-12-12	6	C	0	D2	L	3300	2	2	0	0	10	3	3	09:00:00	4
2024-12-12	6	C	0	D2	L	3400	0	0	0	0	12	2	9	10:00:00	5
2024-12-12	6	C	0	D2	L	3500	0	0	0	0	12	1	12	11:00:00	6
2024-12-12	6	C	0	D2	L	3600	1	1	0	0	11	1	9	12:00:00	7
2024-12-12	6	C	0	D2	L	3700	0	0	0	1	11	0	9	13:00:00	8
2024-12-12	6	C	0	D2	L	3800	0	0	0	1	11	1	9	14:00:00	9
2024-12-12	6	C	0	D2	L	3900	0	0	0	0	12	1	10	15:00:00	10
2024-12-12	6	C	0	D2	L	4000	0	1	2	0	10	3	4	16:00:00	11
2024-12-12	6	C	0	D2	L	4100	1	1	0	0	11	2	10	17:00:00	12
2024-12-12	6	C	0	D2	L	4200	3	4	0	0	10	0	3	18:00:00	13
2024-12-12	6	C	0	D2	L	4300	2	2	0	1	9	1	2	19:00:00	14
2024-12-12	6	C	0	D2	L	4400	0	1	1	0	11	2	5	20:00:00	15
2024-12-12	6	C	0	D2	L	4500	0	0	0	0	10	1	4	21:00:00	16
2024-12-12	6	C	0	D2	D	4600	0	0	0	0	12	2	5	22:00:00	17
2024-12-12	6	C	0	D2	D	4700	0	0	0	0	12	2	5	23:00:00	18
2024-12-12	7	C	0	D2	D	4800	0	0	0	0	12	1	8	00:00:00	19
2024-12-12	7	C	0	D2	D	4900	0	0	0	0	12	2	7	01:00:00	20
2024-12-12	7	C	0	D2	D	5000	0	0	1	1	10	0	3	02:00:00	21
2024-12-12	7	C	0	D2	D	5100	0	0	0	0	12	1	4	03:00:00	22
2024-12-12	7	C	0	D2	D	5200	0	0	0	0	12	2	5	04:00:00	23
2024-12-12	7	C	0	D2	D	5300	0	0	0	0	12	3	6	05:00:00	24

## Sheet: S1D Table
S1D Table: Rectal temperature and percentage of time in eating behavior with time lags of 1hr and 2 hrs, treatment, time of day, and sine-cosine variables
Sow Study ID	Sow Treatment	Day	RT	SAS Time	Eating	% of time eating	1hr Eating Lag	2hr Eating Lag	X1	X2	X3	X5	X6
1	H	D1	38.7	600	0	0	.	.	1	0	0	-1	0
2	H	D1	39	600	0	0	.	.	1	0	0	-1	0
3	H	D1	38.3	600	1	8.33333	.	.	1	0	0	-1	0
5	H	D1	39.2	600	2	16.6667	.	.	1	0	0	-1	0
6	H	D1	39	600	1	8.33333	.	.	1	0	0	-1	0
7	H	D1	38.8	600	3	25	.	.	1	0	0	-1	0
8	H	D1	38.7	600	0	0	.	.	1	0	0	-1	0
10	H	D1	38.4	600	4	33.3333	.	.	1	0	0	-1	0
11	H	D1	39.1	600	0	0	.	.	1	0	0	-1	0
14	C	D1	38.7	600	1	8.33333	.	.	1	0	0	-1	0
16	C	D1	39.4	600	1	8.33333	.	.	1	0	0	-1	0
18	C	D1	38.8	600	1	8.33333	.	.	1	0	0	-1	0
19	C	D1	38.7	600	1	8.33333	.	.	1	0	0	-1	0
20	C	D1	38.8	600	0	0	.	.	1	0	0	-1	0
22	C	D1	38.5	600	3	25	.	.	1	0	0	-1	0
17/15	C	D1	38.5	600	0	0	.	.	1	0	0	-1	0
21/4	C	D1	38.5	600	0	0	.	.	1	0	0	-1	0
24/12	C	D1	38.7	600	1	8.33333	.	.	1	0	0	-1	0
1	H	D1	39.2	700	5	41.6667	0	.	0.9659	-0.2588	-0.5	-0.7071	0.7071
2	H	D1	39	700	1	8.33333	0	.	0.9659	-0.2588	-0.5	-0.7071	0.7071
3	H	D1	38.5	700	3	25	8.33333	.	0.9659	-0.2588	-0.5	-0.7071	0.7071
5	H	D1	38.9	700	0	0	16.6667	.	0.9659	-0.2588	-0.5	-0.7071	0.7071
6	H	D1	39.4	700	1	8.33333	8.33333	.	0.9659	-0.2588	-0.5	-0.7071	0.7071
7	H	D1	39.9	700	2	16.6667	25	.	0.9659	-0.2588	-0.5	-0.7071	0.7071
8	H	D1	38.8	700	0	0	0	.	0.9659	-0.2588	-0.5	-0.7071	0.7071
10	H	D1	38.7	700	2	16.6667	33.3333	.	0.9659	-0.2588	-0.5	-0.7071	0.7071
11	H	D1	39.1	700	3	25	0	.	0.9659	-0.2588	-0.5	-0.7071	0.7071
14	C	D1	38.7	700	2	16.6667	8.33333	.	0.9659	-0.2588	-0.5	-0.7071	0.7071
16	C	D1	39.2	700	0	0	8.33333	.	0.9659	-0.2588	-0.5	-0.7071	0.7071
18	C	D1	38.5	700	0	0	8.33333	.	0.9659	-0.2588	-0.5	-0.7071	0.7071
19	C	D1	38.8	700	2	16.6667	8.33333	.	0.9659	-0.2588	-0.5	-0.7071	0.7071
20	C	D1	38.8	700	0	0	0	.	0.9659	-0.2588	-0.5	-0.7071	0.7071
22	C	D1	38.6	700	0	0	25	.	0.9659	-0.2588	-0.5	-0.7071	0.7071
17/15	C	D1	38.5	700	1	8.33333	0	.	0.9659	-0.2588	-0.5	-0.7071	0.7071
21/4	C	D1	38.5	700	0	0	0	.	0.9659	-0.2588	-0.5	-0.7071	0.7071
24/12	C	D1	38.8	700	0	0	8.33333	.	0.9659	-0.2588	-0.5	-0.7071	0.7071
1	H	D1	39.2	800	1	8.33333	41.6667	0	0.866	-0.5	-0.866	0	1
2	H	D1	39.3	800	1	8.33333	8.33333	0	0.866	-0.5	-0.866	0	1
3	H	D1	38.9	800	3	25	25	8.33333	0.866	-0.5	-0.866	0	1
5	H	D1	39.1	800	0	0	0	16.6667	0.866	-0.5	-0.866	0	1
6	H	D1	39.6	800	3	25	8.33333	8.33333	0.866	-0.5	-0.866	0	1
7	H	D1	39.5	800	0	0	16.6667	25	0.866	-0.5	-0.866	0	1
8	H	D1	38.8	800	0	0	0	0	0.866	-0.5	-0.866	0	1
10	H	D1	38.7	800	0	0	16.6667	33.3333	0.866	-0.5	-0.866	0	1
11	H	D1	39.2	800	1	8.33333	25	0	0.866	-0.5	-0.866	0	1
14	C	D1	38.7	800	0	0	16.6667	8.33333	0.866	-0.5	-0.866	0	1
16	C	D1	39.4	800	1	8.33333	0	8.33333	0.866	-0.5	-0.866	0	1
18	C	D1	38.5	800	3	25	0	8.33333	0.866	-0.5	-0.866	0	1
19	C	D1	38.7	800	0	0	16.6667	8.33333	0.866	-0.5	-0.866	0	1
20	C	D1	38.7	800	2	16.6667	0	0	0.866	-0.5	-0.866	0	1
22	C	D1	38.6	800	1	8.33333	0	25	0.866	-0.5	-0.866	0	1
17/15	C	D1	38.5	800	2	16.6667	8.33333	0	0.866	-0.5	-0.866	0	1
21/4	C	D1	38	800	4	33.3333	0	0	0.866	-0.5	-0.866	0	1
24/12	C	D1	38.4	800	0	0	0	8.33333	0.866	-0.5	-0.866	0	1
1	H	D1	39	900	1	8.33333	8.33333	41.6667	0.7071	-0.7071	-1	0.7071	0.7071
2	H	D1	39.1	900	1	8.33333	8.33333	8.33333	0.7071	-0.7071	-1	0.7071	0.7071
3	H	D1	38.8	900	0	0	25	25	0.7071	-0.7071	-1	0.7071	0.7071
5	H	D1	39	900	0	0	0	0	0.7071	-0.7071	-1	0.7071	0.7071
6	H	D1	39.4	900	1	8.33333	25	8.33333	0.7071	-0.7071	-1	0.7071	0.7071
7	H	D1	39.6	900	0	0	0	16.6667	0.7071	-0.7071	-1	0.7071	0.7071
8	H	D1	38.8	900	0	0	0	0	0.7071	-0.7071	-1	0.7071	0.7071
10	H	D1	38.9	900	3	25	0	16.6667	0.7071	-0.7071	-1	0.7071	0.7071
11	H	D1	39.3	900	0	0	8.33333	25	0.7071	-0.7071	-1	0.7071	0.7071
14	C	D1	39	900	0	0	0	16.6667	0.7071	-0.7071	-1	0.7071	0.7071
16	C	D1	39	900	1	8.33333	8.33333	0	0.7071	-0.7071	-1	0.7071	0.7071
18	C	D1	38.8	900	0	0	25	0	0.7071	-0.7071	-1	0.7071	0.7071
19	C	D1	38.8	900	0	0	0	16.6667	0.7071	-0.7071	-1	0.7071	0.7071
20	C	D1	38.5	900	0	0	16.6667	0	0.7071	-0.7071	-1	0.7071	0.7071
22	C	D1	38.4	900	1	8.33333	8.33333	0	0.7071	-0.7071	-1	0.7071	0.7071
17/15	C	D1	38.4	900	0	0	16.6667	8.33333	0.7071	-0.7071	-1	0.7071	0.7071
21/4	C	D1	38	900	0	0	33.3333	0	0.7071	-0.7071	-1	0.7071	0.7071
24/12	C	D1	38.8	900	0	0	0	0	0.7071	-0.7071	-1	0.7071	0.7071
1	H	D1	39	1000	3	25	8.33333	8.33333	0.5	-0.866	-0.866	1	0
2	H	D1	39.2	1000	2	16.6667	8.33333	8.33333	0.5	-0.866	-0.866	1	0
3	H	D1	39	1000	0	0	0	25	0.5	-0.866	-0.866	1	0
5	H	D1	39.1	1000	0	0	0	0	0.5	-0.866	-0.866	1	0
6	H	D1	39.2	1000	1	8.33333	8.33333	25	0.5	-0.866	-0.866	1	0
7	H	D1	39.5	1000	3	25	0	0	0.5	-0.866	-0.866	1	0
8	H	D1	39	1000	0	0	0	0	0.5	-0.866	-0.866	1	0
10	H	D1	39.2	1000	0	0	25	0	0.5	-0.866	-0.866	1	0
11	H	D1	39.2	1000	0	0	0	8.33333	0.5	-0.866	-0.866	1	0
14	C	D1	38.6	1000	5	41.6667	0	0	0.5	-0.866	-0.866	1	0
16	C	D1	39.1	1000	2	16.6667	8.33333	8.33333	0.5	-0.866	-0.866	1	0
18	C	D1	38.8	1000	0	0	0	25	0.5	-0.866	-0.866	1	0
19	C	D1	38.8	1000	0	0	0	0	0.5	-0.866	-0.866	1	0
20	C	D1	38.6	1000	0	0	0	16.6667	0.5	-0.866	-0.866	1	0
22	C	D1	38.7	1000	0	0	8.33333	8.33333	0.5	-0.866	-0.866	1	0
17/15	C	D1	38.3	1000	0	0	0	16.6667	0.5	-0.866	-0.866	1	0
21/4	C	D1	38.2	1000	0	0	0	33.3333	0.5	-0.866	-0.866	1	0
24/12	C	D1	39.3	1000	0	0	0	0	0.5	-0.866	-0.866	1	0
1	H	D1	38.8	1100	0	0	25	8.33333	0.2588	-0.9659	-0.5	0.7071	-0.7071
2	H	D1	39	1100	0	0	16.6667	8.33333	0.2588	-0.9659	-0.5	0.7071	-0.7071
3	H	D1	39.3	1100	2	16.6667	0	0	0.2588	-0.9659	-0.5	0.7071	-0.7071
5	H	D1	39	1100	0	0	0	0	0.2588	-0.9659	-0.5	0.7071	-0.7071
6	H	D1	39.9	1100	2	16.6667	8.33333	8.33333	0.2588	-0.9659	-0.5	0.7071	-0.7071
7	H	D1	39.6	1100	3	25	25	0	0.2588	-0.9659	-0.5	0.7071	-0.7071
8	H	D1	38.9	1100	0	0	0	0	0.2588	-0.9659	-0.5	0.7071	-0.7071
10	H	D1	39.1	1100	0	0	0	25	0.2588	-0.9659	-0.5	0.7071	-0.7071
11	H	D1	39.3	1100	0	0	0	0	0.2588	-0.9659	-0.5	0.7071	-0.7071
14	C	D1	38.8	1100	0	0	41.6667	0	0.2588	-0.9659	-0.5	0.7071	-0.7071
16	C	D1	39.4	1100	0	0	16.6667	8.33333	0.2588	-0.9659	-0.5	0.7071	-0.7071
18	C	D1	38.9	1100	2	16.6667	0	0	0.2588	-0.9659	-0.5	0.7071	-0.7071
19	C	D1	38.7	1100	2	16.6667	0	0	0.2588	-0.9659	-0.5	0.7071	-0.7071
20	C	D1	39	1100	3	25	0	0	0.2588	-0.9659	-0.5	0.7071	-0.7071
22	C	D1	38.7	1100	0	0	0	8.33333	0.2588	-0.9659	-0.5	0.7071	-0.7071
17/15	C	D1	38.5	1100	0	0	0	0	0.2588	-0.9659	-0.5	0.7071	-0.7071
21/4	C	D1	38	1100	2	16.6667	0	0	0.2588	-0.9659	-0.5	0.7071	-0.7071
24/12	C	D1	39.2	1100	0	0	0	0	0.2588	-0.9659	-0.5	0.7071	-0.7071
1	H	D1	38.8	1200	0	0	0	25	0	-1	0	0	-1
2	H	D1	39.2	1200	0	0	0	16.6667	0	-1	0	0	-1
3	H	D1	38.9	1200	0	0	16.6667	0	0	-1	0	0	-1
5	H	D1	39.2	1200	0	0	0	0	0	-1	0	0	-1
6	H	D1	39.7	1200	0	0	16.6667	8.33333	0	-1	0	0	-1
7	H	D1	39.4	1200	2	16.6667	25	25	0	-1	0	0	-1
8	H	D1	39.2	1200	0	0	0	0	0	-1	0	0	-1
10	H	D1	39.2	1200	2	16.6667	0	0	0	-1	0	0	-1
11	H	D1	39.4	1200	0	0	0	0	0	-1	0	0	-1
14	C	D1	38.7	1200	0	0	0	41.6667	0	-1	0	0	-1
16	C	D1	39	1200	0	0	0	16.6667	0	-1	0	0	-1
18	C	D1	38.6	1200	0	0	16.6667	0	0	-1	0	0	-1
19	C	D1	38.8	1200	0	0	16.6667	0	0	-1	0	0	-1
20	C	D1	38.6	1200	0	0	25	0	0	-1	0	0	-1
22	C	D1	38.5	1200	3	25	0	0	0	-1	0	0	-1
17/15	C	D1	38.3	1200	0	0	0	0	0	-1	0	0	-1
21/4	C	D1	38.4	1200	3	25	16.6667	0	0	-1	0	0	-1
24/12	C	D1	39.2	1200	0	0	0	0	0	-1	0	0	-1
1	H	D1	38.8	1300	1	8.33333	0	0	-0.2588	-0.9659	0.5	-0.7071	-0.7071
2	H	D1	39	1300	0	0	0	0	-0.2588	-0.9659	0.5	-0.7071	-0.7071
3	H	D1	38.8	1300	0	0	0	16.6667	-0.2588	-0.9659	0.5	-0.7071	-0.7071
5	H	D1	39.1	1300	0	0	0	0	-0.2588	-0.9659	0.5	-0.7071	-0.7071
6	H	D1	39.8	1300	1	8.33333	0	16.6667	-0.2588	-0.9659	0.5	-0.7071	-0.7071
7	H	D1	39.1	1300	0	0	16.6667	25	-0.2588	-0.9659	0.5	-0.7071	-0.7071
8	H	D1	38.7	1300	0	0	0	0	-0.2588	-0.9659	0.5	-0.7071	-0.7071
10	H	D1	39.2	1300	0	0	16.6667	0	-0.2588	-0.9659	0.5	-0.7071	-0.7071
11	H	D1	39.1	1300	0	0	0	0	-0.2588	-0.9659	0.5	-0.7071	-0.7071
14	C	D1	39	1300	0	0	0	0	-0.2588	-0.9659	0.5	-0.7071	-0.7071
16	C	D1	39.4	1300	0	0	0	0	-0.2588	-0.9659	0.5	-0.7071	-0.7071
18	C	D1	39	1300	0	0	0	16.6667	-0.2588	-0.9659	0.5	-0.7071	-0.7071
19	C	D1	39	1300	0	0	0	16.6667	-0.2588	-0.9659	0.5	-0.7071	-0.7071
20	C	D1	38.8	1300	0	0	0	25	-0.2588	-0.9659	0.5	-0.7071	-0.7071
22	C	D1	38.6	1300	0	0	25	0	-0.2588	-0.9659	0.5	-0.7071	-0.7071
17/15	C	D1	38.2	1300	0	0	0	0	-0.2588	-0.9659	0.5	-0.7071	-0.7071
21/4	C	D1	38.2	1300	0	0	25	16.6667	-0.2588	-0.9659	0.5	-0.7071	-0.7071
24/12	C	D1	39	1300	0	0	0	0	-0.2588	-0.9659	0.5	-0.7071	-0.7071
1	H	D1	39	1400	0	0	8.33333	0	-0.5	-0.866	0.866	-1	0
2	H	D1	38.7	1400	0	0	0	0	-0.5	-0.866	0.866	-1	0
3	H	D1	39.3	1400	0	0	0	0	-0.5	-0.866	0.866	-1	0
5	H	D1	39.2	1400	0	0	0	0	-0.5	-0.866	0.866	-1	0
6	H	D1	39.7	1400	0	0	8.33333	0	-0.5	-0.866	0.866	-1	0
7	H	D1	39.4	1400	0	0	0	16.6667	-0.5	-0.866	0.866	-1	0
8	H	D1	38.9	1400	0	0	0	0	-0.5	-0.866	0.866	-1	0
10	H	D1	39.2	1400	0	0	0	16.6667	-0.5	-0.866	0.866	-1	0
11	H	D1	39.2	1400	0	0	0	0	-0.5	-0.866	0.866	-1	0
14	C	D1	38.7	1400	0	0	0	0	-0.5	-0.866	0.866	-1	0
16	C	D1	39.5	1400	0	0	0	0	-0.5	-0.866	0.866	-1	0
18	C	D1	39	1400	1	8.33333	0	0	-0.5	-0.866	0.866	-1	0
19	C	D1	38.6	1400	2	16.6667	0	0	-0.5	-0.866	0.866	-1	0
20	C	D1	39	1400	2	16.6667	0	0	-0.5	-0.866	0.866	-1	0
22	C	D1	38.7	1400	0	0	0	25	-0.5	-0.866	0.866	-1	0
17/15	C	D1	38.3	1400	0	0	0	0	-0.5	-0.866	0.866	-1	0
21/4	C	D1	38	1400	0	0	0	25	-0.5	-0.866	0.866	-1	0
24/12	C	D1	40	1400	0	0	0	0	-0.5	-0.866	0.866	-1	0
1	H	D1	39.3	1500	0	0	0	8.33333	-0.7071	-0.7071	1	-0.7071	0.7071
2	H	D1	39.2	1500	0	0	0	0	-0.7071	-0.7071	1	-0.7071	0.7071
3	H	D1	39.6	1500	0	0	0	0	-0.7071	-0.7071	1	-0.7071	0.7071
5	H	D1	39.2	1500	0	0	0	0	-0.7071	-0.7071	1	-0.7071	0.7071
6	H	D1	39.5	1500	0	0	0	8.33333	-0.7071	-0.7071	1	-0.7071	0.7071
7	H	D1	39	1500	0	0	0	0	-0.7071	-0.7071	1	-0.7071	0.7071
8	H	D1	38.7	1500	0	0	0	0	-0.7071	-0.7071	1	-0.7071	0.7071
10	H	D1	39.2	1500	0	0	0	0	-0.7071	-0.7071	1	-0.7071	0.7071
11	H	D1	39.5	1500	0	0	0	0	-0.7071	-0.7071	1	-0.7071	0.7071
14	C	D1	38.8	1500	4	33.3333	0	0	-0.7071	-0.7071	1	-0.7071	0.7071
16	C	D1	39.3	1500	0	0	0	0	-0.7071	-0.7071	1	-0.7071	0.7071
18	C	D1	39	1500	0	0	8.33333	0	-0.7071	-0.7071	1	-0.7071	0.7071
19	C	D1	39	1500	0	0	16.6667	0	-0.7071	-0.7071	1	-0.7071	0.7071
20	C	D1	38.7	1500	1	8.33333	16.6667	0	-0.7071	-0.7071	1	-0.7071	0.7071
22	C	D1	38.8	1500	2	16.6667	0	0	-0.7071	-0.7071	1	-0.7071	0.7071
17/15	C	D1	38.8	1500	0	0	0	0	-0.7071	-0.7071	1	-0.7071	0.7071
21/4	C	D1	38.4	1500	4	33.3333	0	0	-0.7071	-0.7071	1	-0.7071	0.7071
24/12	C	D1	39.8	1500	0	0	0	0	-0.7071	-0.7071	1	-0.7071	0.7071
1	H	D1	39.4	1600	0	0	0	0	-0.866	-0.5	0.866	0	1
2	H	D1	39.1	1600	0	0	0	0	-0.866	-0.5	0.866	0	1
3	H	D1	40.1	1600	0	0	0	0	-0.866	-0.5	0.866	0	1
5	H	D1	39.2	1600	0	0	0	0	-0.866	-0.5	0.866	0	1
6	H	D1	39.8	1600	0	0	0	0	-0.866	-0.5	0.866	0	1
7	H	D1	39	1600	0	0	0	0	-0.866	-0.5	0.866	0	1
8	H	D1	38.8	1600	1	8.33333	0	0	-0.866	-0.5	0.866	0	1
10	H	D1	38.9	1600	0	0	0	0	-0.866	-0.5	0.866	0	1
11	H	D1	39.5	1600	0	0	0	0	-0.866	-0.5	0.866	0	1
14	C	D1	39.1	1600	2	16.6667	33.3333	0	-0.866	-0.5	0.866	0	1
16	C	D1	39.2	1600	0	0	0	0	-0.866	-0.5	0.866	0	1
18	C	D1	39.1	1600	3	25	0	8.33333	-0.866	-0.5	0.866	0	1
19	C	D1	39.1	1600	1	8.33333	0	16.6667	-0.866	-0.5	0.866	0	1
20	C	D1	39.6	1600	0	0	8.33333	16.6667	-0.866	-0.5	0.866	0	1
22	C	D1	38.5	1600	2	16.6667	16.6667	0	-0.866	-0.5	0.866	0	1
17/15	C	D1	38.6	1600	1	8.33333	0	0	-0.866	-0.5	0.866	0	1
21/4	C	D1	38.5	1600	3	25	33.3333	0	-0.866	-0.5	0.866	0	1
24/12	C	D1	39.7	1600	2	16.6667	0	0	-0.866	-0.5	0.866	0	1
1	H	D1	39.6	1700	0	0	0	0	-0.9659	-0.2588	0.5	0.7071	0.7071
2	H	D1	38.7	1700	0	0	0	0	-0.9659	-0.2588	0.5	0.7071	0.7071
3	H	D1	39.6	1700	0	0	0	0	-0.9659	-0.2588	0.5	0.7071	0.7071
5	H	D1	39.5	1700	1	8.33333	0	0	-0.9659	-0.2588	0.5	0.7071	0.7071
6	H	D1	39.8	1700	0	0	0	0	-0.9659	-0.2588	0.5	0.7071	0.7071
7	H	D1	38.6	1700	0	0	0	0	-0.9659	-0.2588	0.5	0.7071	0.7071
8	H	D1	39.2	1700	0	0	8.33333	0	-0.9659	-0.2588	0.5	0.7071	0.7071
10	H	D1	39.5	1700	1	8.33333	0	0	-0.9659	-0.2588	0.5	0.7071	0.7071
11	H	D1	39.4	1700	0	0	0	0	-0.9659	-0.2588	0.5	0.7071	0.7071
14	C	D1	39.2	1700	0	0	16.6667	33.3333	-0.9659	-0.2588	0.5	0.7071	0.7071
16	C	D1	39.7	1700	0	0	0	0	-0.9659	-0.2588	0.5	0.7071	0.7071
18	C	D1	38.8	1700	1	8.33333	25	0	-0.9659	-0.2588	0.5	0.7071	0.7071
19	C	D1	39.2	1700	1	8.33333	8.33333	0	-0.9659	-0.2588	0.5	0.7071	0.7071
20	C	D1	39	1700	0	0	0	8.33333	-0.9659	-0.2588	0.5	0.7071	0.7071
22	C	D1	39	1700	0	0	16.6667	16.6667	-0.9659	-0.2588	0.5	0.7071	0.7071
17/15	C	D1	38.7	1700	0	0	8.33333	0	-0.9659	-0.2588	0.5	0.7071	0.7071
21/4	C	D1	38.5	1700	0	0	25	33.3333	-0.9659	-0.2588	0.5	0.7071	0.7071
24/12	C	D1	40	1700	3	25	16.6667	0	-0.9659	-0.2588	0.5	0.7071	0.7071
1	H	D1	39.9	1800	0	0	0	0	-1	0	0	1	0
2	H	D1	39.5	1800	1	8.33333	0	0	-1	0	0	1	0
3	H	D1	40.2	1800	0	0	0	0	-1	0	0	1	0
5	H	D1	39.3	1800	0	0	8.33333	0	-1	0	0	1	0
6	H	D1	40	1800	0	0	0	0	-1	0	0	1	0
7	H	D1	39.8	1800	3	25	0	0	-1	0	0	1	0
8	H	D1	39.4	1800	0	0	0	8.33333	-1	0	0	1	0
10	H	D1	39.3	1800	0	0	8.33333	0	-1	0	0	1	0
11	H	D1	39.8	1800	0	0	0	0	-1	0	0	1	0
14	C	D1	39.3	1800	1	8.33333	0	16.6667	-1	0	0	1	0
16	C	D1	39.6	1800	0	0	0	0	-1	0	0	1	0
18	C	D1	39	1800	0	0	8.33333	25	-1	0	0	1	0
19	C	D1	39.5	1800	0	0	8.33333	8.33333	-1	0	0	1	0
20	C	D1	.	1800	3	25	0	0	-1	0	0	1	0
22	C	D1	38.3	1800	0	0	0	16.6667	-1	0	0	1	0
17/15	C	D1	38.8	1800	2	16.6667	0	8.33333	-1	0	0	1	0
21/4	C	D1	38.8	1800	2	16.6667	0	25	-1	0	0	1	0
24/12	C	D1	39.5	1800	0	0	25	16.6667	-1	0	0	1	0
1	H	D1	40.3	1900	0	0	0	0	-0.9659	0.2588	-0.5	0.7071	-0.7071
2	H	D1	39.7	1900	0	0	8.33333	0	-0.9659	0.2588	-0.5	0.7071	-0.7071
3	H	D1	40	1900	0	0	0	0	-0.9659	0.2588	-0.5	0.7071	-0.7071
5	H	D1	39.9	1900	3	25	0	8.33333	-0.9659	0.2588	-0.5	0.7071	-0.7071
6	H	D1	40	1900	2	16.6667	0	0	-0.9659	0.2588	-0.5	0.7071	-0.7071
7	H	D1	39.8	1900	0	0	25	0	-0.9659	0.2588	-0.5	0.7071	-0.7071
8	H	D1	39.4	1900	1	8.33333	0	0	-0.9659	0.2588	-0.5	0.7071	-0.7071
10	H	D1	40	1900	0	0	0	8.33333	-0.9659	0.2588	-0.5	0.7071	-0.7071
11	H	D1	39.8	1900	0	0	0	0	-0.9659	0.2588	-0.5	0.7071	-0.7071
14	C	D1	39.8	1900	0	0	8.33333	0	-0.9659	0.2588	-0.5	0.7071	-0.7071
16	C	D1	39.5	1900	0	0	0	0	-0.9659	0.2588	-0.5	0.7071	-0.7071
18	C	D1	39.1	1900	0	0	0	8.33333	-0.9659	0.2588	-0.5	0.7071	-0.7071
19	C	D1	39.2	1900	2	16.6667	0	8.33333	-0.9659	0.2588	-0.5	0.7071	-0.7071
20	C	D1	38.9	1900	0	0	25	0	-0.9659	0.2588	-0.5	0.7071	-0.7071
22	C	D1	39	1900	0	0	0	0	-0.9659	0.2588	-0.5	0.7071	-0.7071
17/15	C	D1	38.5	1900	0	0	16.6667	0	-0.9659	0.2588	-0.5	0.7071	-0.7071
21/4	C	D1	38.7	1900	1	8.33333	16.6667	0	-0.9659	0.2588	-0.5	0.7071	-0.7071
24/12	C	D1	39.7	1900	1	8.33333	0	25	-0.9659	0.2588	-0.5	0.7071	-0.7071
1	H	D1	40	2000	2	16.6667	0	0	-0.866	0.5	-0.866	0	-1
2	H	D1	39.2	2000	0	0	0	8.33333	-0.866	0.5	-0.866	0	-1
3	H	D1	40.2	2000	0	0	0	0	-0.866	0.5	-0.866	0	-1
5	H	D1	40	2000	0	0	25	0	-0.866	0.5	-0.866	0	-1
6	H	D1	39.6	2000	0	0	16.6667	0	-0.866	0.5	-0.866	0	-1
7	H	D1	40	2000	3	25	0	25	-0.866	0.5	-0.866	0	-1
8	H	D1	39.1	2000	0	0	8.33333	0	-0.866	0.5	-0.866	0	-1
10	H	D1	39.7	2000	0	0	0	0	-0.866	0.5	-0.866	0	-1
11	H	D1	39.6	2000	0	0	0	0	-0.866	0.5	-0.866	0	-1
14	C	D1	38.9	2000	0	0	0	8.33333	-0.866	0.5	-0.866	0	-1
16	C	D1	39.6	2000	0	0	0	0	-0.866	0.5	-0.866	0	-1
18	C	D1	39.1	2000	2	16.6667	0	0	-0.866	0.5	-0.866	0	-1
19	C	D1	39.2	2000	0	0	16.6667	0	-0.866	0.5	-0.866	0	-1
20	C	D1	39	2000	0	0	0	25	-0.866	0.5	-0.866	0	-1
22	C	D1	39	2000	0	0	0	0	-0.866	0.5	-0.866	0	-1
17/15	C	D1	39	2000	0	0	0	16.6667	-0.866	0.5	-0.866	0	-1
21/4	C	D1	39	2000	0	0	8.33333	16.6667	-0.866	0.5	-0.866	0	-1
24/12	C	D1	39.5	2000	2	16.6667	8.33333	0	-0.866	0.5	-0.866	0	-1
1	H	D1	39.8	2100	3	25	16.6667	0	-0.7071	0.7071	-1	-0.7071	-0.7071
2	H	D1	39.7	2100	2	16.6667	0	0	-0.7071	0.7071	-1	-0.7071	-0.7071
3	H	D1	39.9	2100	2	16.6667	0	0	-0.7071	0.7071	-1	-0.7071	-0.7071
5	H	D1	39.8	2100	0	0	0	25	-0.7071	0.7071	-1	-0.7071	-0.7071
6	H	D1	39.8	2100	0	0	0	16.6667	-0.7071	0.7071	-1	-0.7071	-0.7071
7	H	D1	39	2100	0	0	25	0	-0.7071	0.7071	-1	-0.7071	-0.7071
8	H	D1	39.3	2100	0	0	0	8.33333	-0.7071	0.7071	-1	-0.7071	-0.7071
10	H	D1	40.1	2100	0	0	0	0	-0.7071	0.7071	-1	-0.7071	-0.7071
11	H	D1	39.1	2100	1	8.33333	0	0	-0.7071	0.7071	-1	-0.7071	-0.7071
14	C	D1	38.6	2100	0	0	0	0	-0.7071	0.7071	-1	-0.7071	-0.7071
16	C	D1	40.1	2100	0	0	0	0	-0.7071	0.7071	-1	-0.7071	-0.7071
18	C	D1	39.1	2100	0	0	16.6667	0	-0.7071	0.7071	-1	-0.7071	-0.7071
19	C	D1	39.1	2100	0	0	0	16.6667	-0.7071	0.7071	-1	-0.7071	-0.7071
20	C	D1	39.4	2100	0	0	0	0	-0.7071	0.7071	-1	-0.7071	-0.7071
22	C	D1	38.9	2100	0	0	0	0	-0.7071	0.7071	-1	-0.7071	-0.7071
17/15	C	D1	39.1	2100	0	0	0	0	-0.7071	0.7071	-1	-0.7071	-0.7071
21/4	C	D1	38.5	2100	1	8.33333	0	8.33333	-0.7071	0.7071	-1	-0.7071	-0.7071
24/12	C	D1	39.6	2100	0	0	16.6667	8.33333	-0.7071	0.7071	-1	-0.7071	-0.7071
1	H	D1	40.2	2200	0	0	25	16.6667	-0.5	0.866	-0.866	-1	0
2	H	D1	39.7	2200	0	0	16.6667	0	-0.5	0.866	-0.866	-1	0
3	H	D1	39.2	2200	0	0	16.6667	0	-0.5	0.866	-0.866	-1	0
5	H	D1	39.6	2200	2	16.6667	0	0	-0.5	0.866	-0.866	-1	0
6	H	D1	39.6	2200	0	0	0	0	-0.5	0.866	-0.866	-1	0
7	H	D1	39.6	2200	0	0	0	25	-0.5	0.866	-0.866	-1	0
8	H	D1	39.6	2200	3	25	0	0	-0.5	0.866	-0.866	-1	0
10	H	D1	39.8	2200	0	0	0	0	-0.5	0.866	-0.866	-1	0
11	H	D1	39	2200	0	0	8.33333	0	-0.5	0.866	-0.866	-1	0
14	C	D1	39.2	2200	4	33.3333	0	0	-0.5	0.866	-0.866	-1	0
16	C	D1	40.2	2200	0	0	0	0	-0.5	0.866	-0.866	-1	0
18	C	D1	39.1	2200	0	0	0	16.6667	-0.5	0.866	-0.866	-1	0
19	C	D1	39.1	2200	0	0	0	0	-0.5	0.866	-0.866	-1	0
20	C	D1	39.2	2200	0	0	0	0	-0.5	0.866	-0.866	-1	0
22	C	D1	39.1	2200	3	25	0	0	-0.5	0.866	-0.866	-1	0
17/15	C	D1	39.1	2200	2	16.6667	0	0	-0.5	0.866	-0.866	-1	0
21/4	C	D1	39	2200	0	0	8.33333	0	-0.5	0.866	-0.866	-1	0
24/12	C	D1	39.6	2200	0	0	0	16.6667	-0.5	0.866	-0.866	-1	0
1	H	D1	40	2300	0	0	0	25	-0.2588	0.9659	-0.5	-0.7071	0.7071
2	H	D1	39.3	2300	0	0	0	16.6667	-0.2588	0.9659	-0.5	-0.7071	0.7071
3	H	D1	39.1	2300	0	0	0	16.6667	-0.2588	0.9659	-0.5	-0.7071	0.7071
5	H	D1	39.6	2300	0	0	16.6667	0	-0.2588	0.9659	-0.5	-0.7071	0.7071
6	H	D1	39.7	2300	1	8.33333	0	0	-0.2588	0.9659	-0.5	-0.7071	0.7071
7	H	D1	39.8	2300	0	0	0	0	-0.2588	0.9659	-0.5	-0.7071	0.7071
8	H	D1	38.7	2300	0	0	25	0	-0.2588	0.9659	-0.5	-0.7071	0.7071
10	H	D1	39.6	2300	1	8.33333	0	0	-0.2588	0.9659	-0.5	-0.7071	0.7071
11	H	D1	39	2300	0	0	0	8.33333	-0.2588	0.9659	-0.5	-0.7071	0.7071
14	C	D1	39.1	2300	0	0	33.3333	0	-0.2588	0.9659	-0.5	-0.7071	0.7071
16	C	D1	40.2	2300	0	0	0	0	-0.2588	0.9659	-0.5	-0.7071	0.7071
18	C	D1	39.1	2300	0	0	0	0	-0.2588	0.9659	-0.5	-0.7071	0.7071
19	C	D1	39.1	2300	0	0	0	0	-0.2588	0.9659	-0.5	-0.7071	0.7071
20	C	D1	39.1	2300	3	25	0	0	-0.2588	0.9659	-0.5	-0.7071	0.7071
22	C	D1	38.6	2300	1	8.33333	25	0	-0.2588	0.9659	-0.5	-0.7071	0.7071
17/15	C	D1	39.1	2300	0	0	16.6667	0	-0.2588	0.9659	-0.5	-0.7071	0.7071
21/4	C	D1	39.1	2300	0	0	0	8.33333	-0.2588	0.9659	-0.5	-0.7071	0.7071
24/12	C	D1	38.7	2300	0	0	0	0	-0.2588	0.9659	-0.5	-0.7071	0.7071
1	H	D1	40.1	2400	0	0	0	0	0	1	0	0	1
2	H	D1	39.5	2400	0	0	0	0	0	1	0	0	1
3	H	D1	40	2400	2	16.6667	0	0	0	1	0	0	1
5	H	D1	39.7	2400	0	0	0	16.6667	0	1	0	0	1
6	H	D1	39.7	2400	1	8.33333	8.33333	0	0	1	0	0	1
7	H	D1	40	2400	0	0	0	0	0	1	0	0	1
8	H	D1	39.6	2400	0	0	0	25	0	1	0	0	1
10	H	D1	40	2400	0	0	8.33333	0	0	1	0	0	1
11	H	D1	39.2	2400	0	0	0	0	0	1	0	0	1
14	C	D1	39.4	2400	0	0	0	33.3333	0	1	0	0	1
16	C	D1	40	2400	0	0	0	0	0	1	0	0	1
18	C	D1	39.3	2400	0	0	0	0	0	1	0	0	1
19	C	D1	.	2400	0	0	0	0	0	1	0	0	1
20	C	D1	39.1	2400	0	0	25	0	0	1	0	0	1
22	C	D1	39.1	2400	0	0	8.33333	25	0	1	0	0	1
17/15	C	D1	39.1	2400	0	0	0	16.6667	0	1	0	0	1
21/4	C	D1	39	2400	0	0	0	0	0	1	0	0	1
24/12	C	D1	39	2400	0	0	0	0	0	1	0	0	1
1	H	D1	40.1	2500	2	16.6667	0	0	0.2588	0.9659	0.5	0.7071	0.7071
2	H	D1	39.3	2500	0	0	0	0	0.2588	0.9659	0.5	0.7071	0.7071
3	H	D1	40.1	2500	0	0	16.6667	0	0.2588	0.9659	0.5	0.7071	0.7071
5	H	D1	39.7	2500	0	0	0	0	0.2588	0.9659	0.5	0.7071	0.7071
6	H	D1	40.3	2500	0	0	8.33333	8.33333	0.2588	0.9659	0.5	0.7071	0.7071
7	H	D1	40.5	2500	0	0	0	0	0.2588	0.9659	0.5	0.7071	0.7071
8	H	D1	39.6	2500	0	0	0	0	0.2588	0.9659	0.5	0.7071	0.7071
10	H	D1	40.1	2500	0	0	0	8.33333	0.2588	0.9659	0.5	0.7071	0.7071
11	H	D1	39.2	2500	1	8.33333	0	0	0.2588	0.9659	0.5	0.7071	0.7071
14	C	D1	39.2	2500	0	0	0	0	0.2588	0.9659	0.5	0.7071	0.7071
16	C	D1	39.8	2500	0	0	0	0	0.2588	0.9659	0.5	0.7071	0.7071
18	C	D1	39.3	2500	0	0	0	0	0.2588	0.9659	0.5	0.7071	0.7071
19	C	D1	39.1	2500	1	8.33333	0	0	0.2588	0.9659	0.5	0.7071	0.7071
20	C	D1	39.1	2500	0	0	0	25	0.2588	0.9659	0.5	0.7071	0.7071
22	C	D1	39.2	2500	0	0	0	8.33333	0.2588	0.9659	0.5	0.7071	0.7071
17/15	C	D1	39.2	2500	0	0	0	0	0.2588	0.9659	0.5	0.7071	0.7071
21/4	C	D1	39	2500	5	41.6667	0	0	0.2588	0.9659	0.5	0.7071	0.7071
24/12	C	D1	39.7	2500	0	0	0	0	0.2588	0.9659	0.5	0.7071	0.7071
1	H	D1	40.3	2600	0	0	16.6667	0	0.5	0.866	0.866	1	0
2	H	D1	39.3	2600	1	8.33333	0	0	0.5	0.866	0.866	1	0
3	H	D1	39.5	2600	0	0	0	16.6667	0.5	0.866	0.866	1	0
5	H	D1	39.7	2600	0	0	0	0	0.5	0.866	0.866	1	0
6	H	D1	40.2	2600	0	0	0	8.33333	0.5	0.866	0.866	1	0
7	H	D1	39.9	2600	0	0	0	0	0.5	0.866	0.866	1	0
8	H	D1	39.6	2600	0	0	0	0	0.5	0.866	0.866	1	0
10	H	D1	39.9	2600	0	0	0	0	0.5	0.866	0.866	1	0
11	H	D1	39.2	2600	0	0	8.33333	0	0.5	0.866	0.866	1	0
14	C	D1	38.8	2600	0	0	0	0	0.5	0.866	0.866	1	0
16	C	D1	39.7	2600	1	8.33333	0	0	0.5	0.866	0.866	1	0
18	C	D1	39.2	2600	2	16.6667	0	0	0.5	0.866	0.866	1	0
19	C	D1	38.8	2600	0	0	8.33333	0	0.5	0.866	0.866	1	0
20	C	D1	39.5	2600	0	0	0	0	0.5	0.866	0.866	1	0
22	C	D1	38.6	2600	0	0	0	0	0.5	0.866	0.866	1	0
17/15	C	D1	.	2600	0	0	0	0	0.5	0.866	0.866	1	0
21/4	C	D1	38.8	2600	2	16.6667	41.6667	0	0.5	0.866	0.866	1	0
24/12	C	D1	39.6	2600	0	0	0	0	0.5	0.866	0.866	1	0
1	H	D1	40.2	2700	0	0	0	16.6667	0.7071	0.7071	1	0.7071	-0.7071
2	H	D1	39.2	2700	0	0	8.33333	0	0.7071	0.7071	1	0.7071	-0.7071
3	H	D1	39.6	2700	0	0	0	0	0.7071	0.7071	1	0.7071	-0.7071
5	H	D1	39.3	2700	0	0	0	0	0.7071	0.7071	1	0.7071	-0.7071
6	H	D1	40.2	2700	0	0	0	0	0.7071	0.7071	1	0.7071	-0.7071
7	H	D1	40.1	2700	3	25	0	0	0.7071	0.7071	1	0.7071	-0.7071
8	H	D1	39.5	2700	0	0	0	0	0.7071	0.7071	1	0.7071	-0.7071
10	H	D1	39.8	2700	0	0	0	0	0.7071	0.7071	1	0.7071	-0.7071
11	H	D1	39.1	2700	0	0	0	8.33333	0.7071	0.7071	1	0.7071	-0.7071
14	C	D1	39.1	2700	0	0	0	0	0.7071	0.7071	1	0.7071	-0.7071
16	C	D1	39.5	2700	0	0	8.33333	0	0.7071	0.7071	1	0.7071	-0.7071
18	C	D1	39.1	2700	0	0	16.6667	0	0.7071	0.7071	1	0.7071	-0.7071
19	C	D1	.	2700	0	0	0	8.33333	0.7071	0.7071	1	0.7071	-0.7071
20	C	D1	39.2	2700	0	0	0	0	0.7071	0.7071	1	0.7071	-0.7071
22	C	D1	39	2700	0	0	0	0	0.7071	0.7071	1	0.7071	-0.7071
17/15	C	D1	38.7	2700	0	0	0	0	0.7071	0.7071	1	0.7071	-0.7071
21/4	C	D1	38.5	2700	0	0	16.6667	41.6667	0.7071	0.7071	1	0.7071	-0.7071
24/12	C	D1	39.7	2700	0	0	0	0	0.7071	0.7071	1	0.7071	-0.7071
1	H	D1	40.3	2800	0	0	0	0	0.866	0.5	0.866	0	-1
2	H	D1	38.7	2800	0	0	0	8.33333	0.866	0.5	0.866	0	-1
3	H	D1	39.4	2800	2	16.6667	0	0	0.866	0.5	0.866	0	-1
5	H	D1	39.4	2800	3	25	0	0	0.866	0.5	0.866	0	-1
6	H	D1	39.8	2800	0	0	0	0	0.866	0.5	0.866	0	-1
7	H	D1	40.1	2800	0	0	25	0	0.866	0.5	0.866	0	-1
8	H	D1	39.4	2800	0	0	0	0	0.866	0.5	0.866	0	-1
10	H	D1	39.2	2800	0	0	0	0	0.866	0.5	0.866	0	-1
11	H	D1	38.9	2800	0	0	0	0	0.866	0.5	0.866	0	-1
14	C	D1	39	2800	0	0	0	0	0.866	0.5	0.866	0	-1
16	C	D1	39.5	2800	2	16.6667	0	8.33333	0.866	0.5	0.866	0	-1
18	C	D1	39.3	2800	0	0	0	16.6667	0.866	0.5	0.866	0	-1
19	C	D1	.	2800	0	0	0	0	0.866	0.5	0.866	0	-1
20	C	D1	39.1	2800	3	25	0	0	0.866	0.5	0.866	0	-1
22	C	D1	39	2800	0	0	0	0	0.866	0.5	0.866	0	-1
17/15	C	D1	39	2800	0	0	0	0	0.866	0.5	0.866	0	-1
21/4	C	D1	38.6	2800	0	0	0	16.6667	0.866	0.5	0.866	0	-1
24/12	C	D1	39.5	2800	0	0	0	0	0.866	0.5	0.866	0	-1
1	H	D1	40.1	2900	0	0	0	0	0.9659	0.2588	0.5	-0.7071	-0.7071
2	H	D1	38.9	2900	0	0	0	0	0.9659	0.2588	0.5	-0.7071	-0.7071
3	H	D1	39.2	2900	0	0	16.6667	0	0.9659	0.2588	0.5	-0.7071	-0.7071
5	H	D1	39.1	2900	4	33.3333	25	0	0.9659	0.2588	0.5	-0.7071	-0.7071
6	H	D1	40.3	2900	0	0	0	0	0.9659	0.2588	0.5	-0.7071	-0.7071
7	H	D1	40.1	2900	0	0	0	25	0.9659	0.2588	0.5	-0.7071	-0.7071
8	H	D1	39.1	2900	1	8.33333	0	0	0.9659	0.2588	0.5	-0.7071	-0.7071
10	H	D1	39.2	2900	3	25	0	0	0.9659	0.2588	0.5	-0.7071	-0.7071
11	H	D1	39	2900	0	0	0	0	0.9659	0.2588	0.5	-0.7071	-0.7071
14	C	D1	39	2900	3	25	0	0	0.9659	0.2588	0.5	-0.7071	-0.7071
16	C	D1	39.5	2900	0	0	16.6667	0	0.9659	0.2588	0.5	-0.7071	-0.7071
18	C	D1	39.2	2900	0	0	0	0	0.9659	0.2588	0.5	-0.7071	-0.7071
19	C	D1	39.2	2900	0	0	0	0	0.9659	0.2588	0.5	-0.7071	-0.7071
20	C	D1	39.1	2900	0	0	25	0	0.9659	0.2588	0.5	-0.7071	-0.7071
22	C	D1	39.1	2900	0	0	0	0	0.9659	0.2588	0.5	-0.7071	-0.7071
17/15	C	D1	38.8	2900	2	16.6667	0	0	0.9659	0.2588	0.5	-0.7071	-0.7071
21/4	C	D1	38.7	2900	0	0	0	0	0.9659	0.2588	0.5	-0.7071	-0.7071
24/12	C	D1	39.5	2900	2	16.6667	0	0	0.9659	0.2588	0.5	-0.7071	-0.7071
1	H	D2	39.3	3000	0	0	0	0	1	0	0	-1	0
2	H	D2	38.3	3000	1	8.33333	0	0	1	0	0	-1	0
3	H	D2	38.3	3000	3	25	0	16.6667	1	0	0	-1	0
5	H	D2	39.1	3000	1	8.33333	33.3333	25	1	0	0	-1	0
6	H	D2	39.3	3000	1	8.33333	0	0	1	0	0	-1	0
7	H	D2	39.4	3000	5	41.6667	0	0	1	0	0	-1	0
8	H	D2	38.8	3000	2	16.6667	8.33333	0	1	0	0	-1	0
10	H	D2	39.1	3000	2	16.6667	25	0	1	0	0	-1	0
11	H	D2	38.9	3000	1	8.33333	0	0	1	0	0	-1	0
14	C	D2	38.7	3000	1	8.33333	25	0	1	0	0	-1	0
16	C	D2	39.5	3000	0	0	0	16.6667	1	0	0	-1	0
18	C	D2	38.9	3000	2	16.6667	0	0	1	0	0	-1	0
19	C	D2	39	3000	1	8.33333	0	0	1	0	0	-1	0
20	C	D2	38.8	3000	0	0	0	25	1	0	0	-1	0
22	C	D2	38.9	3000	0	0	0	0	1	0	0	-1	0
17/15	C	D2	38.7	3000	1	8.33333	16.6667	0	1	0	0	-1	0
21/4	C	D2	38.8	3000	0	0	0	0	1	0	0	-1	0
24/12	C	D2	38.3	3000	0	0	16.6667	0	1	0	0	-1	0
1	H	D2	39.7	3100	0	0	0	0	0.9659	-0.2588	-0.5	-0.7071	0.7071
2	H	D2	39	3100	0	0	8.33333	0	0.9659	-0.2588	-0.5	-0.7071	0.7071
3	H	D2	39.1	3100	0	0	25	0	0.9659	-0.2588	-0.5	-0.7071	0.7071
5	H	D2	38.9	3100	1	8.33333	8.33333	33.3333	0.9659	-0.2588	-0.5	-0.7071	0.7071
6	H	D2	39.6	3100	2	16.6667	8.33333	0	0.9659	-0.2588	-0.5	-0.7071	0.7071
7	H	D2	39.4	3100	0	0	41.6667	0	0.9659	-0.2588	-0.5	-0.7071	0.7071
8	H	D2	38.6	3100	0	0	16.6667	8.33333	0.9659	-0.2588	-0.5	-0.7071	0.7071
10	H	D2	38.8	3100	0	0	16.6667	25	0.9659	-0.2588	-0.5	-0.7071	0.7071
11	H	D2	38.9	3100	4	33.3333	8.33333	0	0.9659	-0.2588	-0.5	-0.7071	0.7071
14	C	D2	39.2	3100	0	0	8.33333	25	0.9659	-0.2588	-0.5	-0.7071	0.7071
16	C	D2	39.5	3100	0	0	0	0	0.9659	-0.2588	-0.5	-0.7071	0.7071
18	C	D2	38.8	3100	0	0	16.6667	0	0.9659	-0.2588	-0.5	-0.7071	0.7071
19	C	D2	38.8	3100	0	0	8.33333	0	0.9659	-0.2588	-0.5	-0.7071	0.7071
20	C	D2	38.8	3100	1	8.33333	0	0	0.9659	-0.2588	-0.5	-0.7071	0.7071
22	C	D2	38.7	3100	0	0	0	0	0.9659	-0.2588	-0.5	-0.7071	0.7071
17/15	C	D2	38.5	3100	3	25	8.33333	16.6667	0.9659	-0.2588	-0.5	-0.7071	0.7071
21/4	C	D2	38.5	3100	7	58.3333	0	0	0.9659	-0.2588	-0.5	-0.7071	0.7071
24/12	C	D2	38.5	3100	2	16.6667	0	16.6667	0.9659	-0.2588	-0.5	-0.7071	0.7071
1	H	D2	39.3	3200	0	0	0	0	0.866	-0.5	-0.866	0	1
2	H	D2	38.9	3200	0	0	0	8.33333	0.866	-0.5	-0.866	0	1
3	H	D2	38.9	3200	1	8.33333	0	25	0.866	-0.5	-0.866	0	1
5	H	D2	38.9	3200	1	8.33333	8.33333	8.33333	0.866	-0.5	-0.866	0	1
6	H	D2	39.3	3200	2	16.6667	16.6667	8.33333	0.866	-0.5	-0.866	0	1
7	H	D2	39.4	3200	3	25	0	41.6667	0.866	-0.5	-0.866	0	1
8	H	D2	39	3200	2	16.6667	0	16.6667	0.866	-0.5	-0.866	0	1
10	H	D2	39	3200	1	8.33333	0	16.6667	0.866	-0.5	-0.866	0	1
11	H	D2	39.1	3200	2	16.6667	33.3333	8.33333	0.866	-0.5	-0.866	0	1
14	C	D2	39.3	3200	1	8.33333	0	8.33333	0.866	-0.5	-0.866	0	1
16	C	D2	39.4	3200	1	8.33333	0	0	0.866	-0.5	-0.866	0	1
18	C	D2	38.8	3200	0	0	0	16.6667	0.866	-0.5	-0.866	0	1
19	C	D2	38.8	3200	1	8.33333	0	8.33333	0.866	-0.5	-0.866	0	1
20	C	D2	38.8	3200	0	0	8.33333	0	0.866	-0.5	-0.866	0	1
22	C	D2	38.7	3200	3	25	0	0	0.866	-0.5	-0.866	0	1
17/15	C	D2	38.7	3200	2	16.6667	25	8.33333	0.866	-0.5	-0.866	0	1
21/4	C	D2	38.8	3200	0	0	58.3333	0	0.866	-0.5	-0.866	0	1
24/12	C	D2	38.9	3200	0	0	16.6667	0	0.866	-0.5	-0.866	0	1
1	H	D2	39.6	3300	2	16.6667	0	0	0.7071	-0.7071	-1	0.7071	0.7071
2	H	D2	39.2	3300	2	16.6667	0	0	0.7071	-0.7071	-1	0.7071	0.7071
3	H	D2	38.8	3300	1	8.33333	8.33333	0	0.7071	-0.7071	-1	0.7071	0.7071
5	H	D2	38.9	3300	1	8.33333	8.33333	8.33333	0.7071	-0.7071	-1	0.7071	0.7071
6	H	D2	39.4	3300	1	8.33333	16.6667	16.6667	0.7071	-0.7071	-1	0.7071	0.7071
7	H	D2	39.4	3300	1	8.33333	25	0	0.7071	-0.7071	-1	0.7071	0.7071
8	H	D2	38.9	3300	0	0	16.6667	0	0.7071	-0.7071	-1	0.7071	0.7071
10	H	D2	39.1	3300	0	0	8.33333	0	0.7071	-0.7071	-1	0.7071	0.7071
11	H	D2	39.1	3300	0	0	16.6667	33.3333	0.7071	-0.7071	-1	0.7071	0.7071
14	C	D2	39.1	3300	1	8.33333	8.33333	0	0.7071	-0.7071	-1	0.7071	0.7071
16	C	D2	39.4	3300	0	0	8.33333	0	0.7071	-0.7071	-1	0.7071	0.7071
18	C	D2	38.9	3300	0	0	0	0	0.7071	-0.7071	-1	0.7071	0.7071
19	C	D2	39	3300	2	16.6667	8.33333	0	0.7071	-0.7071	-1	0.7071	0.7071
20	C	D2	38.8	3300	3	25	0	8.33333	0.7071	-0.7071	-1	0.7071	0.7071
22	C	D2	38.7	3300	0	0	25	0	0.7071	-0.7071	-1	0.7071	0.7071
17/15	C	D2	38.5	3300	0	0	16.6667	25	0.7071	-0.7071	-1	0.7071	0.7071
21/4	C	D2	38.7	3300	0	0	0	58.3333	0.7071	-0.7071	-1	0.7071	0.7071
24/12	C	D2	38.9	3300	2	16.6667	0	16.6667	0.7071	-0.7071	-1	0.7071	0.7071
1	H	D2	39.1	3400	1	8.33333	16.6667	0	0.5	-0.866	-0.866	1	0
2	H	D2	39.1	3400	0	0	16.6667	0	0.5	-0.866	-0.866	1	0
3	H	D2	.	3400	0	0	8.33333	8.33333	0.5	-0.866	-0.866	1	0
5	H	D2	38.9	3400	0	0	8.33333	8.33333	0.5	-0.866	-0.866	1	0
6	H	D2	39.5	3400	2	16.6667	8.33333	16.6667	0.5	-0.866	-0.866	1	0
7	H	D2	39.5	3400	3	25	8.33333	25	0.5	-0.866	-0.866	1	0
8	H	D2	38.8	3400	2	16.6667	0	16.6667	0.5	-0.866	-0.866	1	0
10	H	D2	39.1	3400	0	0	0	8.33333	0.5	-0.866	-0.866	1	0
11	H	D2	39.3	3400	0	0	0	16.6667	0.5	-0.866	-0.866	1	0
14	C	D2	39.3	3400	1	8.33333	8.33333	8.33333	0.5	-0.866	-0.866	1	0
16	C	D2	38.7	3400	2	16.6667	0	8.33333	0.5	-0.866	-0.866	1	0
18	C	D2	38.8	3400	2	16.6667	0	0	0.5	-0.866	-0.866	1	0
19	C	D2	39	3400	1	8.33333	16.6667	8.33333	0.5	-0.866	-0.866	1	0
20	C	D2	38.6	3400	0	0	25	0	0.5	-0.866	-0.866	1	0
22	C	D2	38.8	3400	1	8.33333	0	25	0.5	-0.866	-0.866	1	0
17/15	C	D2	38.4	3400	0	0	0	16.6667	0.5	-0.866	-0.866	1	0
21/4	C	D2	38.7	3400	0	0	0	0	0.5	-0.866	-0.866	1	0
24/12	C	D2	39.2	3400	0	0	16.6667	0	0.5	-0.866	-0.866	1	0
1	H	D2	39	3500	0	0	8.33333	16.6667	0.2588	-0.9659	-0.5	0.7071	-0.7071
2	H	D2	39.4	3500	1	8.33333	0	16.6667	0.2588	-0.9659	-0.5	0.7071	-0.7071
3	H	D2	39.2	3500	0	0	0	8.33333	0.2588	-0.9659	-0.5	0.7071	-0.7071
5	H	D2	39	3500	0	0	0	8.33333	0.2588	-0.9659	-0.5	0.7071	-0.7071
6	H	D2	39.6	3500	0	0	16.6667	8.33333	0.2588	-0.9659	-0.5	0.7071	-0.7071
7	H	D2	39.7	3500	2	16.6667	25	8.33333	0.2588	-0.9659	-0.5	0.7071	-0.7071
8	H	D2	39.2	3500	0	0	16.6667	0	0.2588	-0.9659	-0.5	0.7071	-0.7071
10	H	D2	39.2	3500	0	0	0	0	0.2588	-0.9659	-0.5	0.7071	-0.7071
11	H	D2	39.3	3500	0	0	0	0	0.2588	-0.9659	-0.5	0.7071	-0.7071
14	C	D2	38.9	3500	0	0	8.33333	8.33333	0.2588	-0.9659	-0.5	0.7071	-0.7071
16	C	D2	39	3500	0	0	16.6667	0	0.2588	-0.9659	-0.5	0.7071	-0.7071
18	C	D2	38.9	3500	4	33.3333	16.6667	0	0.2588	-0.9659	-0.5	0.7071	-0.7071
19	C	D2	38.9	3500	0	0	8.33333	16.6667	0.2588	-0.9659	-0.5	0.7071	-0.7071
20	C	D2	38.9	3500	0	0	0	25	0.2588	-0.9659	-0.5	0.7071	-0.7071
22	C	D2	38.8	3500	0	0	8.33333	0	0.2588	-0.9659	-0.5	0.7071	-0.7071
17/15	C	D2	38.6	3500	0	0	0	0	0.2588	-0.9659	-0.5	0.7071	-0.7071
21/4	C	D2	38.8	3500	3	25	0	0	0.2588	-0.9659	-0.5	0.7071	-0.7071
24/12	C	D2	39.1	3500	0	0	0	16.6667	0.2588	-0.9659	-0.5	0.7071	-0.7071
1	H	D2	39.1	3600	2	16.6667	0	8.33333	0	-1	0	0	-1
2	H	D2	39.2	3600	0	0	8.33333	0	0	-1	0	0	-1
3	H	D2	39.3	3600	2	16.6667	0	0	0	-1	0	0	-1
5	H	D2	39.3	3600	0	0	0	0	0	-1	0	0	-1
6	H	D2	40.1	3600	2	16.6667	0	16.6667	0	-1	0	0	-1
7	H	D2	39.7	3600	0	0	16.6667	25	0	-1	0	0	-1
8	H	D2	39.3	3600	0	0	0	16.6667	0	-1	0	0	-1
10	H	D2	39.3	3600	0	0	0	0	0	-1	0	0	-1
11	H	D2	39.5	3600	0	0	0	0	0	-1	0	0	-1
14	C	D2	39	3600	0	0	0	8.33333	0	-1	0	0	-1
16	C	D2	39.2	3600	0	0	0	16.6667	0	-1	0	0	-1
18	C	D2	39.2	3600	0	0	33.3333	16.6667	0	-1	0	0	-1
19	C	D2	39.1	3600	0	0	0	8.33333	0	-1	0	0	-1
20	C	D2	38.8	3600	0	0	0	0	0	-1	0	0	-1
22	C	D2	39	3600	5	41.6667	0	8.33333	0	-1	0	0	-1
17/15	C	D2	38.6	3600	1	8.33333	0	0	0	-1	0	0	-1
21/4	C	D2	39.2	3600	3	25	25	0	0	-1	0	0	-1
24/12	C	D2	39	3600	1	8.33333	0	0	0	-1	0	0	-1
1	H	D2	39.1	3700	2	16.6667	16.6667	0	-0.2588	-0.9659	0.5	-0.7071	-0.7071
2	H	D2	39.5	3700	0	0	0	8.33333	-0.2588	-0.9659	0.5	-0.7071	-0.7071
3	H	D2	38.8	3700	0	0	16.6667	0	-0.2588	-0.9659	0.5	-0.7071	-0.7071
5	H	D2	39.3	3700	0	0	0	0	-0.2588	-0.9659	0.5	-0.7071	-0.7071
6	H	D2	39.4	3700	3	25	16.6667	0	-0.2588	-0.9659	0.5	-0.7071	-0.7071
7	H	D2	39	3700	0	0	0	16.6667	-0.2588	-0.9659	0.5	-0.7071	-0.7071
8	H	D2	39.2	3700	0	0	0	0	-0.2588	-0.9659	0.5	-0.7071	-0.7071
10	H	D2	39.2	3700	0	0	0	0	-0.2588	-0.9659	0.5	-0.7071	-0.7071
11	H	D2	39.6	3700	0	0	0	0	-0.2588	-0.9659	0.5	-0.7071	-0.7071
14	C	D2	39	3700	0	0	0	0	-0.2588	-0.9659	0.5	-0.7071	-0.7071
16	C	D2	40	3700	1	8.33333	0	0	-0.2588	-0.9659	0.5	-0.7071	-0.7071
18	C	D2	38.6	3700	0	0	0	33.3333	-0.2588	-0.9659	0.5	-0.7071	-0.7071
19	C	D2	38.8	3700	1	8.33333	0	0	-0.2588	-0.9659	0.5	-0.7071	-0.7071
20	C	D2	38.8	3700	0	0	0	0	-0.2588	-0.9659	0.5	-0.7071	-0.7071
22	C	D2	38.6	3700	3	25	41.6667	0	-0.2588	-0.9659	0.5	-0.7071	-0.7071
17/15	C	D2	38.9	3700	0	0	8.33333	0	-0.2588	-0.9659	0.5	-0.7071	-0.7071
21/4	C	D2	38.7	3700	0	0	25	25	-0.2588	-0.9659	0.5	-0.7071	-0.7071
24/12	C	D2	38.7	3700	0	0	8.33333	0	-0.2588	-0.9659	0.5	-0.7071	-0.7071
1	H	D2	39.1	3800	0	0	16.6667	16.6667	-0.5	-0.866	0.866	-1	0
2	H	D2	39.2	3800	0	0	0	0	-0.5	-0.866	0.866	-1	0
3	H	D2	39.3	3800	0	0	0	16.6667	-0.5	-0.866	0.866	-1	0
5	H	D2	39.5	3800	0	0	0	0	-0.5	-0.866	0.866	-1	0
6	H	D2	39.3	3800	0	0	25	16.6667	-0.5	-0.866	0.866	-1	0
7	H	D2	39.9	3800	0	0	0	0	-0.5	-0.866	0.866	-1	0
8	H	D2	39.1	3800	0	0	0	0	-0.5	-0.866	0.866	-1	0
10	H	D2	39.3	3800	0	0	0	0	-0.5	-0.866	0.866	-1	0
11	H	D2	39.7	3800	0	0	0	0	-0.5	-0.866	0.866	-1	0
14	C	D2	39.2	3800	0	0	0	0	-0.5	-0.866	0.866	-1	0
16	C	D2	39.9	3800	0	0	8.33333	0	-0.5	-0.866	0.866	-1	0
18	C	D2	38.5	3800	0	0	0	0	-0.5	-0.866	0.866	-1	0
19	C	D2	39	3800	0	0	8.33333	0	-0.5	-0.866	0.866	-1	0
20	C	D2	38.9	3800	1	8.33333	0	0	-0.5	-0.866	0.866	-1	0
22	C	D2	38.8	3800	0	0	25	41.6667	-0.5	-0.866	0.866	-1	0
17/15	C	D2	38.5	3800	0	0	0	8.33333	-0.5	-0.866	0.866	-1	0
21/4	C	D2	38.8	3800	6	50	0	25	-0.5	-0.866	0.866	-1	0
24/12	C	D2	38.9	3800	0	0	0	8.33333	-0.5	-0.866	0.866	-1	0
1	H	D2	39.5	3900	0	0	0	16.6667	-0.7071	-0.7071	1	-0.7071	0.7071
2	H	D2	39.3	3900	0	0	0	0	-0.7071	-0.7071	1	-0.7071	0.7071
3	H	D2	39.5	3900	0	0	0	0	-0.7071	-0.7071	1	-0.7071	0.7071
5	H	D2	39.7	3900	0	0	0	0	-0.7071	-0.7071	1	-0.7071	0.7071
6	H	D2	39.6	3900	0	0	0	25	-0.7071	-0.7071	1	-0.7071	0.7071
7	H	D2	39.4	3900	0	0	0	0	-0.7071	-0.7071	1	-0.7071	0.7071
8	H	D2	39.2	3900	0	0	0	0	-0.7071	-0.7071	1	-0.7071	0.7071
10	H	D2	39.1	3900	3	25	0	0	-0.7071	-0.7071	1	-0.7071	0.7071
11	H	D2	39.9	3900	0	0	0	0	-0.7071	-0.7071	1	-0.7071	0.7071
14	C	D2	39.1	3900	3	25	0	0	-0.7071	-0.7071	1	-0.7071	0.7071
16	C	D2	40.5	3900	0	0	0	8.33333	-0.7071	-0.7071	1	-0.7071	0.7071
18	C	D2	39.1	3900	5	41.6667	0	0	-0.7071	-0.7071	1	-0.7071	0.7071
19	C	D2	39	3900	2	16.6667	0	8.33333	-0.7071	-0.7071	1	-0.7071	0.7071
20	C	D2	38.9	3900	6	50	8.33333	0	-0.7071	-0.7071	1	-0.7071	0.7071
22	C	D2	39.2	3900	0	0	0	25	-0.7071	-0.7071	1	-0.7071	0.7071
17/15	C	D2	39	3900	2	16.6667	0	0	-0.7071	-0.7071	1	-0.7071	0.7071
21/4	C	D2	38.7	3900	0	0	50	0	-0.7071	-0.7071	1	-0.7071	0.7071
24/12	C	D2	39	3900	0	0	0	0	-0.7071	-0.7071	1	-0.7071	0.7071
1	H	D2	39.8	4000	0	0	0	0	-0.866	-0.5	0.866	0	1
2	H	D2	39.3	4000	0	0	0	0	-0.866	-0.5	0.866	0	1
3	H	D2	39.1	4000	0	0	0	0	-0.866	-0.5	0.866	0	1
5	H	D2	39.8	4000	0	0	0	0	-0.866	-0.5	0.866	0	1
6	H	D2	39.7	4000	0	0	0	0	-0.866	-0.5	0.866	0	1
7	H	D2	39.8	4000	0	0	0	0	-0.866	-0.5	0.866	0	1
8	H	D2	39.5	4000	0	0	0	0	-0.866	-0.5	0.866	0	1
10	H	D2	39.3	4000	0	0	25	0	-0.866	-0.5	0.866	0	1
11	H	D2	39.5	4000	1	8.33333	0	0	-0.866	-0.5	0.866	0	1
14	C	D2	39	4000	3	25	25	0	-0.866	-0.5	0.866	0	1
16	C	D2	40.6	4000	0	0	0	0	-0.866	-0.5	0.866	0	1
18	C	D2	38.8	4000	0	0	41.6667	0	-0.866	-0.5	0.866	0	1
19	C	D2	39.2	4000	2	16.6667	16.6667	0	-0.866	-0.5	0.866	0	1
20	C	D2	38.6	4000	1	8.33333	50	8.33333	-0.866	-0.5	0.866	0	1
22	C	D2	39.2	4000	4	33.3333	0	0	-0.866	-0.5	0.866	0	1
17/15	C	D2	38.9	4000	0	0	16.6667	0	-0.866	-0.5	0.866	0	1
21/4	C	D2	38.8	4000	3	25	0	50	-0.866	-0.5	0.866	0	1
24/12	C	D2	38.5	4000	0	0	0	0	-0.866	-0.5	0.866	0	1
1	H	D2	39.8	4100	1	8.33333	0	0	-0.9659	-0.2588	0.5	0.7071	0.7071
2	H	D2	39.2	4100	0	0	0	0	-0.9659	-0.2588	0.5	0.7071	0.7071
3	H	D2	40.1	4100	0	0	0	0	-0.9659	-0.2588	0.5	0.7071	0.7071
5	H	D2	40	4100	0	0	0	0	-0.9659	-0.2588	0.5	0.7071	0.7071
6	H	D2	39.6	4100	0	0	0	0	-0.9659	-0.2588	0.5	0.7071	0.7071
7	H	D2	40.1	4100	2	16.6667	0	0	-0.9659	-0.2588	0.5	0.7071	0.7071
8	H	D2	39.4	4100	0	0	0	0	-0.9659	-0.2588	0.5	0.7071	0.7071
10	H	D2	39.3	4100	0	0	0	25	-0.9659	-0.2588	0.5	0.7071	0.7071
11	H	D2	39.3	4100	1	8.33333	8.33333	0	-0.9659	-0.2588	0.5	0.7071	0.7071
14	C	D2	39.5	4100	0	0	25	25	-0.9659	-0.2588	0.5	0.7071	0.7071
16	C	D2	40.6	4100	0	0	0	0	-0.9659	-0.2588	0.5	0.7071	0.7071
18	C	D2	39.1	4100	1	8.33333	0	41.6667	-0.9659	-0.2588	0.5	0.7071	0.7071
19	C	D2	39.1	4100	2	16.6667	16.6667	16.6667	-0.9659	-0.2588	0.5	0.7071	0.7071
20	C	D2	39.1	4100	3	25	8.33333	50	-0.9659	-0.2588	0.5	0.7071	0.7071
22	C	D2	39	4100	2	16.6667	33.3333	0	-0.9659	-0.2588	0.5	0.7071	0.7071
17/15	C	D2	38.8	4100	2	16.6667	0	16.6667	-0.9659	-0.2588	0.5	0.7071	0.7071
21/4	C	D2	38.9	4100	3	25	25	0	-0.9659	-0.2588	0.5	0.7071	0.7071
24/12	C	D2	38.7	4100	1	8.33333	0	0	-0.9659	-0.2588	0.5	0.7071	0.7071
1	H	D2	39.7	4200	0	0	8.33333	0	-1	0	0	1	0
2	H	D2	39.1	4200	0	0	0	0	-1	0	0	1	0
3	H	D2	40	4200	0	0	0	0	-1	0	0	1	0
5	H	D2	40	4200	0	0	0	0	-1	0	0	1	0
6	H	D2	39.8	4200	2	16.6667	0	0	-1	0	0	1	0
7	H	D2	40.2	4200	0	0	16.6667	0	-1	0	0	1	0
8	H	D2	39.5	4200	1	8.33333	0	0	-1	0	0	1	0
10	H	D2	39.8	4200	0	0	0	0	-1	0	0	1	0
11	H	D2	39.1	4200	1	8.33333	8.33333	8.33333	-1	0	0	1	0
14	C	D2	39.3	4200	0	0	0	25	-1	0	0	1	0
16	C	D2	40.1	4200	0	0	0	0	-1	0	0	1	0
18	C	D2	39.1	4200	0	0	8.33333	0	-1	0	0	1	0
19	C	D2	39	4200	0	0	16.6667	16.6667	-1	0	0	1	0
20	C	D2	38.8	4200	0	0	25	8.33333	-1	0	0	1	0
22	C	D2	39.2	4200	0	0	16.6667	33.3333	-1	0	0	1	0
17/15	C	D2	39.2	4200	0	0	16.6667	0	-1	0	0	1	0
21/4	C	D2	39	4200	5	41.6667	25	25	-1	0	0	1	0
24/12	C	D2	.	4200	3	25	8.33333	0	-1	0	0	1	0
1	H	D2	39.8	4300	0	0	0	8.33333	-0.9659	0.2588	-0.5	0.7071	-0.7071
2	H	D2	39.1	4300	1	8.33333	0	0	-0.9659	0.2588	-0.5	0.7071	-0.7071
3	H	D2	40	4300	1	8.33333	0	0	-0.9659	0.2588	-0.5	0.7071	-0.7071
5	H	D2	40.2	4300	1	8.33333	0	0	-0.9659	0.2588	-0.5	0.7071	-0.7071
6	H	D2	39.5	4300	0	0	16.6667	0	-0.9659	0.2588	-0.5	0.7071	-0.7071
7	H	D2	39	4300	4	33.3333	0	16.6667	-0.9659	0.2588	-0.5	0.7071	-0.7071
8	H	D2	39.5	4300	0	0	8.33333	0	-0.9659	0.2588	-0.5	0.7071	-0.7071
10	H	D2	39.6	4300	0	0	0	0	-0.9659	0.2588	-0.5	0.7071	-0.7071
11	H	D2	39.2	4300	2	16.6667	8.33333	8.33333	-0.9659	0.2588	-0.5	0.7071	-0.7071
14	C	D2	39.3	4300	0	0	0	0	-0.9659	0.2588	-0.5	0.7071	-0.7071
16	C	D2	40.3	4300	0	0	0	0	-0.9659	0.2588	-0.5	0.7071	-0.7071
18	C	D2	39.2	4300	0	0	0	8.33333	-0.9659	0.2588	-0.5	0.7071	-0.7071
19	C	D2	39.2	4300	0	0	0	16.6667	-0.9659	0.2588	-0.5	0.7071	-0.7071
20	C	D2	39.3	4300	0	0	0	25	-0.9659	0.2588	-0.5	0.7071	-0.7071
22	C	D2	39	4300	0	0	0	16.6667	-0.9659	0.2588	-0.5	0.7071	-0.7071
17/15	C	D2	39.2	4300	0	0	0	16.6667	-0.9659	0.2588	-0.5	0.7071	-0.7071
21/4	C	D2	39.2	4300	0	0	41.6667	25	-0.9659	0.2588	-0.5	0.7071	-0.7071
24/12	C	D2	39.4	4300	2	16.6667	25	8.33333	-0.9659	0.2588	-0.5	0.7071	-0.7071
1	H	D2	39.8	4400	5	41.6667	0	0	-0.866	0.5	-0.866	0	-1
2	H	D2	39.3	4400	1	8.33333	8.33333	0	-0.866	0.5	-0.866	0	-1
3	H	D2	39.9	4400	1	8.33333	8.33333	0	-0.866	0.5	-0.866	0	-1
5	H	D2	40.3	4400	0	0	8.33333	0	-0.866	0.5	-0.866	0	-1
6	H	D2	39.5	4400	3	25	0	16.6667	-0.866	0.5	-0.866	0	-1
7	H	D2	40	4400	1	8.33333	33.3333	0	-0.866	0.5	-0.866	0	-1
8	H	D2	39.4	4400	0	0	0	8.33333	-0.866	0.5	-0.866	0	-1
10	H	D2	39.9	4400	1	8.33333	0	0	-0.866	0.5	-0.866	0	-1
11	H	D2	39.5	4400	2	16.6667	16.6667	8.33333	-0.866	0.5	-0.866	0	-1
14	C	D2	39.2	4400	4	33.3333	0	0	-0.866	0.5	-0.866	0	-1
16	C	D2	40.3	4400	0	0	0	0	-0.866	0.5	-0.866	0	-1
18	C	D2	39.3	4400	0	0	0	0	-0.866	0.5	-0.866	0	-1
19	C	D2	39.5	4400	0	0	0	0	-0.866	0.5	-0.866	0	-1
20	C	D2	39.1	4400	0	0	0	0	-0.866	0.5	-0.866	0	-1
22	C	D2	38.8	4400	0	0	0	0	-0.866	0.5	-0.866	0	-1
17/15	C	D2	39.2	4400	0	0	0	0	-0.866	0.5	-0.866	0	-1
21/4	C	D2	39.1	4400	0	0	0	41.6667	-0.866	0.5	-0.866	0	-1
24/12	C	D2	39.3	4400	0	0	16.6667	25	-0.866	0.5	-0.866	0	-1
1	H	D2	40.1	4500	0	0	41.6667	0	-0.7071	0.7071	-1	-0.7071	-0.7071
2	H	D2	39.2	4500	0	0	8.33333	8.33333	-0.7071	0.7071	-1	-0.7071	-0.7071
3	H	D2	39.6	4500	4	33.3333	8.33333	8.33333	-0.7071	0.7071	-1	-0.7071	-0.7071
5	H	D2	40.2	4500	0	0	0	8.33333	-0.7071	0.7071	-1	-0.7071	-0.7071
6	H	D2	39.3	4500	3	25	25	0	-0.7071	0.7071	-1	-0.7071	-0.7071
7	H	D2	40	4500	3	25	8.33333	33.3333	-0.7071	0.7071	-1	-0.7071	-0.7071
8	H	D2	39.5	4500	2	16.6667	0	0	-0.7071	0.7071	-1	-0.7071	-0.7071
10	H	D2	39.8	4500	1	8.33333	8.33333	0	-0.7071	0.7071	-1	-0.7071	-0.7071
11	H	D2	39.5	4500	0	0	16.6667	16.6667	-0.7071	0.7071	-1	-0.7071	-0.7071
14	C	D2	39.5	4500	4	33.3333	33.3333	0	-0.7071	0.7071	-1	-0.7071	-0.7071
16	C	D2	39.8	4500	0	0	0	0	-0.7071	0.7071	-1	-0.7071	-0.7071
18	C	D2	39.2	4500	0	0	0	0	-0.7071	0.7071	-1	-0.7071	-0.7071
19	C	D2	39.5	4500	3	25	0	0	-0.7071	0.7071	-1	-0.7071	-0.7071
20	C	D2	39.6	4500	1	8.33333	0	0	-0.7071	0.7071	-1	-0.7071	-0.7071
22	C	D2	39.1	4500	2	16.6667	0	0	-0.7071	0.7071	-1	-0.7071	-0.7071
17/15	C	D2	39.3	4500	0	0	0	0	-0.7071	0.7071	-1	-0.7071	-0.7071
21/4	C	D2	39.3	4500	0	0	0	0	-0.7071	0.7071	-1	-0.7071	-0.7071
24/12	C	D2	39.3	4500	0	0	0	16.6667	-0.7071	0.7071	-1	-0.7071	-0.7071
1	H	D2	39.3	4600	0	0	0	41.6667	-0.5	0.866	-0.866	-1	0
2	H	D2	39.3	4600	1	8.33333	0	8.33333	-0.5	0.866	-0.866	-1	0
3	H	D2	39	4600	0	0	33.3333	8.33333	-0.5	0.866	-0.866	-1	0
5	H	D2	39.7	4600	0	0	0	0	-0.5	0.866	-0.866	-1	0
6	H	D2	39.3	4600	0	0	25	25	-0.5	0.866	-0.866	-1	0
7	H	D2	39.3	4600	0	0	25	8.33333	-0.5	0.866	-0.866	-1	0
8	H	D2	39.6	4600	0	0	16.6667	0	-0.5	0.866	-0.866	-1	0
10	H	D2	39.6	4600	0	0	8.33333	8.33333	-0.5	0.866	-0.866	-1	0
11	H	D2	39.3	4600	1	8.33333	0	16.6667	-0.5	0.866	-0.866	-1	0
14	C	D2	39.5	4600	0	0	33.3333	33.3333	-0.5	0.866	-0.866	-1	0
16	C	D2	40	4600	0	0	0	0	-0.5	0.866	-0.866	-1	0
18	C	D2	39.2	4600	4	33.3333	0	0	-0.5	0.866	-0.866	-1	0
19	C	D2	39.1	4600	0	0	25	0	-0.5	0.866	-0.866	-1	0
20	C	D2	39.1	4600	0	0	8.33333	0	-0.5	0.866	-0.866	-1	0
22	C	D2	39.1	4600	0	0	16.6667	0	-0.5	0.866	-0.866	-1	0
17/15	C	D2	39.4	4600	0	0	0	0	-0.5	0.866	-0.866	-1	0
21/4	C	D2	38.8	4600	0	0	0	0	-0.5	0.866	-0.866	-1	0
24/12	C	D2	39	4600	0	0	0	0	-0.5	0.866	-0.866	-1	0
1	H	D2	40	4700	0	0	0	0	-0.2588	0.9659	-0.5	-0.7071	0.7071
2	H	D2	39.3	4700	0	0	8.33333	0	-0.2588	0.9659	-0.5	-0.7071	0.7071
3	H	D2	39	4700	2	16.6667	0	33.3333	-0.2588	0.9659	-0.5	-0.7071	0.7071
5	H	D2	39.8	4700	1	8.33333	0	0	-0.2588	0.9659	-0.5	-0.7071	0.7071
6	H	D2	39.7	4700	0	0	0	25	-0.2588	0.9659	-0.5	-0.7071	0.7071
7	H	D2	39.8	4700	0	0	0	25	-0.2588	0.9659	-0.5	-0.7071	0.7071
8	H	D2	39.5	4700	0	0	0	16.6667	-0.2588	0.9659	-0.5	-0.7071	0.7071
10	H	D2	39.3	4700	0	0	0	8.33333	-0.2588	0.9659	-0.5	-0.7071	0.7071
11	H	D2	39.2	4700	0	0	8.33333	0	-0.2588	0.9659	-0.5	-0.7071	0.7071
14	C	D2	39.3	4700	0	0	0	33.3333	-0.2588	0.9659	-0.5	-0.7071	0.7071
16	C	D2	40.1	4700	0	0	0	0	-0.2588	0.9659	-0.5	-0.7071	0.7071
18	C	D2	38.6	4700	0	0	33.3333	0	-0.2588	0.9659	-0.5	-0.7071	0.7071
19	C	D2	39.1	4700	0	0	0	25	-0.2588	0.9659	-0.5	-0.7071	0.7071
20	C	D2	38.7	4700	0	0	0	8.33333	-0.2588	0.9659	-0.5	-0.7071	0.7071
22	C	D2	38.6	4700	2	16.6667	0	16.6667	-0.2588	0.9659	-0.5	-0.7071	0.7071
17/15	C	D2	38.8	4700	0	0	0	0	-0.2588	0.9659	-0.5	-0.7071	0.7071
21/4	C	D2	39.2	4700	0	0	0	0	-0.2588	0.9659	-0.5	-0.7071	0.7071
24/12	C	D2	38	4700	0	0	0	0	-0.2588	0.9659	-0.5	-0.7071	0.7071
1	H	D2	40.2	4800	2	16.6667	0	0	0	1	0	0	1
2	H	D2	39.5	4800	0	0	0	8.33333	0	1	0	0	1
3	H	D2	39.5	4800	0	0	16.6667	0	0	1	0	0	1
5	H	D2	40	4800	0	0	8.33333	0	0	1	0	0	1
6	H	D2	40.2	4800	0	0	0	0	0	1	0	0	1
7	H	D2	40.1	4800	0	0	0	0	0	1	0	0	1
8	H	D2	39.5	4800	0	0	0	0	0	1	0	0	1
10	H	D2	40.2	4800	0	0	0	0	0	1	0	0	1
11	H	D2	39.5	4800	0	0	0	8.33333	0	1	0	0	1
14	C	D2	39.3	4800	0	0	0	0	0	1	0	0	1
16	C	D2	40.2	4800	0	0	0	0	0	1	0	0	1
18	C	D2	39.2	4800	0	0	0	33.3333	0	1	0	0	1
19	C	D2	39	4800	0	0	0	0	0	1	0	0	1
20	C	D2	39.3	4800	0	0	0	0	0	1	0	0	1
22	C	D2	39.1	4800	0	0	16.6667	0	0	1	0	0	1
17/15	C	D2	39	4800	0	0	0	0	0	1	0	0	1
21/4	C	D2	.	4800	2	16.6667	0	0	0	1	0	0	1
24/12	C	D2	39.2	4800	0	0	0	0	0	1	0	0	1
1	H	D2	40.2	4900	0	0	16.6667	0	0.2588	0.9659	0.5	0.7071	0.7071
2	H	D2	39.6	4900	0	0	0	0	0.2588	0.9659	0.5	0.7071	0.7071
3	H	D2	38.6	4900	0	0	0	16.6667	0.2588	0.9659	0.5	0.7071	0.7071
5	H	D2	39.5	4900	2	16.6667	0	8.33333	0.2588	0.9659	0.5	0.7071	0.7071
6	H	D2	40.4	4900	0	0	0	0	0.2588	0.9659	0.5	0.7071	0.7071
7	H	D2	39.7	4900	1	8.33333	0	0	0.2588	0.9659	0.5	0.7071	0.7071
8	H	D2	39.4	4900	0	0	0	0	0.2588	0.9659	0.5	0.7071	0.7071
10	H	D2	39.7	4900	0	0	0	0	0.2588	0.9659	0.5	0.7071	0.7071
11	H	D2	39.6	4900	0	0	0	0	0.2588	0.9659	0.5	0.7071	0.7071
14	C	D2	39	4900	0	0	0	0	0.2588	0.9659	0.5	0.7071	0.7071
16	C	D2	40.2	4900	0	0	0	0	0.2588	0.9659	0.5	0.7071	0.7071
18	C	D2	39.1	4900	0	0	0	0	0.2588	0.9659	0.5	0.7071	0.7071
19	C	D2	39.1	4900	0	0	0	0	0.2588	0.9659	0.5	0.7071	0.7071
20	C	D2	39.1	4900	0	0	0	0	0.2588	0.9659	0.5	0.7071	0.7071
22	C	D2	38.7	4900	0	0	0	16.6667	0.2588	0.9659	0.5	0.7071	0.7071
17/15	C	D2	39	4900	0	0	0	0	0.2588	0.9659	0.5	0.7071	0.7071
21/4	C	D2	39.3	4900	0	0	16.6667	0	0.2588	0.9659	0.5	0.7071	0.7071
24/12	C	D2	39.3	4900	0	0	0	0	0.2588	0.9659	0.5	0.7071	0.7071
1	H	D2	40	5000	0	0	0	16.6667	0.5	0.866	0.866	1	0
2	H	D2	39.6	5000	0	0	0	0	0.5	0.866	0.866	1	0
3	H	D2	39.1	5000	0	0	0	0	0.5	0.866	0.866	1	0
5	H	D2	39.8	5000	0	0	16.6667	0	0.5	0.866	0.866	1	0
6	H	D2	40.3	5000	0	0	0	0	0.5	0.866	0.866	1	0
7	H	D2	39.8	5000	0	0	8.33333	0	0.5	0.866	0.866	1	0
8	H	D2	39	5000	1	8.33333	0	0	0.5	0.866	0.866	1	0
10	H	D2	40.1	5000	0	0	0	0	0.5	0.866	0.866	1	0
11	H	D2	39.8	5000	0	0	0	0	0.5	0.866	0.866	1	0
14	C	D2	39.1	5000	0	0	0	0	0.5	0.866	0.866	1	0
16	C	D2	40.1	5000	0	0	0	0	0.5	0.866	0.866	1	0
18	C	D2	39.2	5000	0	0	0	0	0.5	0.866	0.866	1	0
19	C	D2	38.8	5000	0	0	0	0	0.5	0.866	0.866	1	0
20	C	D2	39.2	5000	0	0	0	0	0.5	0.866	0.866	1	0
22	C	D2	39.1	5000	0	0	0	0	0.5	0.866	0.866	1	0
17/15	C	D2	38.8	5000	0	0	0	0	0.5	0.866	0.866	1	0
21/4	C	D2	39.2	5000	0	0	0	16.6667	0.5	0.866	0.866	1	0
24/12	C	D2	39	5000	0	0	0	0	0.5	0.866	0.866	1	0
1	H	D2	40.6	5100	0	0	0	0	0.7071	0.7071	1	0.7071	-0.7071
2	H	D2	39.4	5100	0	0	0	0	0.7071	0.7071	1	0.7071	-0.7071
3	H	D2	39	5100	1	8.33333	0	0	0.7071	0.7071	1	0.7071	-0.7071
5	H	D2	39.7	5100	0	0	0	16.6667	0.7071	0.7071	1	0.7071	-0.7071
6	H	D2	40.6	5100	0	0	0	0	0.7071	0.7071	1	0.7071	-0.7071
7	H	D2	40	5100	0	0	0	8.33333	0.7071	0.7071	1	0.7071	-0.7071
8	H	D2	39.3	5100	0	0	8.33333	0	0.7071	0.7071	1	0.7071	-0.7071
10	H	D2	39.8	5100	0	0	0	0	0.7071	0.7071	1	0.7071	-0.7071
11	H	D2	39.8	5100	0	0	0	0	0.7071	0.7071	1	0.7071	-0.7071
14	C	D2	39	5100	1	8.33333	0	0	0.7071	0.7071	1	0.7071	-0.7071
16	C	D2	40.1	5100	0	0	0	0	0.7071	0.7071	1	0.7071	-0.7071
18	C	D2	39.3	5100	0	0	0	0	0.7071	0.7071	1	0.7071	-0.7071
19	C	D2	39	5100	0	0	0	0	0.7071	0.7071	1	0.7071	-0.7071
20	C	D2	39	5100	0	0	0	0	0.7071	0.7071	1	0.7071	-0.7071
22	C	D2	38.8	5100	1	8.33333	0	0	0.7071	0.7071	1	0.7071	-0.7071
17/15	C	D2	38.9	5100	1	8.33333	0	0	0.7071	0.7071	1	0.7071	-0.7071
21/4	C	D2	39	5100	0	0	0	0	0.7071	0.7071	1	0.7071	-0.7071
24/12	C	D2	39.2	5100	0	0	0	0	0.7071	0.7071	1	0.7071	-0.7071
1	H	D2	40.5	5200	0	0	0	0	0.866	0.5	0.866	0	-1
2	H	D2	39.3	5200	0	0	0	0	0.866	0.5	0.866	0	-1
3	H	D2	38.6	5200	0	0	8.33333	0	0.866	0.5	0.866	0	-1
5	H	D2	39.3	5200	0	0	0	0	0.866	0.5	0.866	0	-1
6	H	D2	40.5	5200	0	0	0	0	0.866	0.5	0.866	0	-1
7	H	D2	39.8	5200	2	16.6667	0	0	0.866	0.5	0.866	0	-1
8	H	D2	39.2	5200	1	8.33333	0	8.33333	0.866	0.5	0.866	0	-1
10	H	D2	39.5	5200	0	0	0	0	0.866	0.5	0.866	0	-1
11	H	D2	39.7	5200	0	0	0	0	0.866	0.5	0.866	0	-1
14	C	D2	39	5200	0	0	8.33333	0	0.866	0.5	0.866	0	-1
16	C	D2	39.6	5200	0	0	0	0	0.866	0.5	0.866	0	-1
18	C	D2	38.3	5200	0	0	0	0	0.866	0.5	0.866	0	-1
19	C	D2	39	5200	0	0	0	0	0.866	0.5	0.866	0	-1
20	C	D2	39.1	5200	0	0	0	0	0.866	0.5	0.866	0	-1
22	C	D2	38.6	5200	0	0	8.33333	0	0.866	0.5	0.866	0	-1
17/15	C	D2	39	5200	0	0	8.33333	0	0.866	0.5	0.866	0	-1
21/4	C	D2	39.1	5200	0	0	0	0	0.866	0.5	0.866	0	-1
24/12	C	D2	39.5	5200	0	0	0	0	0.866	0.5	0.866	0	-1
1	H	D2	40.3	5300	0	0	0	0	0.9659	0.2588	0.5	-0.7071	-0.7071
2	H	D2	39.3	5300	0	0	0	0	0.9659	0.2588	0.5	-0.7071	-0.7071
3	H	D2	38.3	5300	1	8.33333	0	8.33333	0.9659	0.2588	0.5	-0.7071	-0.7071
5	H	D2	39.1	5300	2	16.6667	0	0	0.9659	0.2588	0.5	-0.7071	-0.7071
6	H	D2	40.1	5300	0	0	0	0	0.9659	0.2588	0.5	-0.7071	-0.7071
7	H	D2	39.4	5300	2	16.6667	16.6667	0	0.9659	0.2588	0.5	-0.7071	-0.7071
8	H	D2	39.2	5300	0	0	8.33333	0	0.9659	0.2588	0.5	-0.7071	-0.7071
10	H	D2	39	5300	3	25	0	0	0.9659	0.2588	0.5	-0.7071	-0.7071
11	H	D2	39.4	5300	0	0	0	0	0.9659	0.2588	0.5	-0.7071	-0.7071
14	C	D2	38.8	5300	1	8.33333	0	8.33333	0.9659	0.2588	0.5	-0.7071	-0.7071
16	C	D2	40.1	5300	1	8.33333	0	0	0.9659	0.2588	0.5	-0.7071	-0.7071
18	C	D2	38.9	5300	2	16.6667	0	0	0.9659	0.2588	0.5	-0.7071	-0.7071
19	C	D2	39	5300	1	8.33333	0	0	0.9659	0.2588	0.5	-0.7071	-0.7071
20	C	D2	39	5300	2	16.6667	0	0	0.9659	0.2588	0.5	-0.7071	-0.7071
22	C	D2	38.7	5300	2	16.6667	0	8.33333	0.9659	0.2588	0.5	-0.7071	-0.7071
17/15	C	D2	38.9	5300	1	8.33333	0	8.33333	0.9659	0.2588	0.5	-0.7071	-0.7071
21/4	C	D2	38.7	5300	5	41.6667	0	0	0.9659	0.2588	0.5	-0.7071	-0.7071
24/12	C	D2	39.3	5300	0	0	0	0	0.9659	0.2588	0.5	-0.7071	-0.7071
1			38.7	5400		.	0	0	1	0	0	-1	0
2			39	5400		.	0	0	1	0	0	-1	0
3			38.3	5400		.	8.33333	0	1	0	0	-1	0
5			39.2	5400		.	16.6667	0	1	0	0	-1	0
6			39	5400		.	0	0	1	0	0	-1	0
7			38.8	5400		.	16.6667	16.6667	1	0	0	-1	0
8			38.7	5400		.	0	8.33333	1	0	0	-1	0
10			38.4	5400		.	25	0	1	0	0	-1	0
11			39.1	5400		.	0	0	1	0	0	-1	0
14			38.7	5400		.	8.33333	0	1	0	0	-1	0
16			39.4	5400		.	8.33333	0	1	0	0	-1	0
18			38.8	5400		.	16.6667	0	1	0	0	-1	0
19			38.7	5400		.	8.33333	0	1	0	0	-1	0
20			38.8	5400		.	16.6667	0	1	0	0	-1	0
22			38.5	5400		.	16.6667	0	1	0	0	-1	0
17/15			38.5	5400		.	8.33333	0	1	0	0	-1	0
21/4			38.5	5400		.	41.6667	0	1	0	0	-1	0
24/12			38.7	5400		.	0	0	1	0	0	-1	0
1			39.2	5500		.	.	0	0.9659	-0.2588	-0.5	-0.7071	0.7071
2			39	5500		.	.	0	0.9659	-0.2588	-0.5	-0.7071	0.7071
3			38.5	5500		.	.	8.33333	0.9659	-0.2588	-0.5	-0.7071	0.7071
5			38.9	5500		.	.	16.6667	0.9659	-0.2588	-0.5	-0.7071	0.7071
6			39.4	5500		.	.	0	0.9659	-0.2588	-0.5	-0.7071	0.7071
7			39.9	5500		.	.	16.6667	0.9659	-0.2588	-0.5	-0.7071	0.7071
8			38.8	5500		.	.	0	0.9659	-0.2588	-0.5	-0.7071	0.7071
10			38.7	5500		.	.	25	0.9659	-0.2588	-0.5	-0.7071	0.7071
11			39.1	5500		.	.	0	0.9659	-0.2588	-0.5	-0.7071	0.7071
14			38.7	5500		.	.	8.33333	0.9659	-0.2588	-0.5	-0.7071	0.7071
16			39.2	5500		.	.	8.33333	0.9659	-0.2588	-0.5	-0.7071	0.7071
18			38.5	5500		.	.	16.6667	0.9659	-0.2588	-0.5	-0.7071	0.7071
19			38.8	5500		.	.	8.33333	0.9659	-0.2588	-0.5	-0.7071	0.7071
20			38.8	5500		.	.	16.6667	0.9659	-0.2588	-0.5	-0.7071	0.7071
22			38.6	5500		.	.	16.6667	0.9659	-0.2588	-0.5	-0.7071	0.7071
17/15			38.5	5500		.	.	8.33333	0.9659	-0.2588	-0.5	-0.7071	0.7071
21/4			38.5	5500		.	.	41.6667	0.9659	-0.2588	-0.5	-0.7071	0.7071
24/12			38.8	5500		.	.	0	0.9659	-0.2588	-0.5	-0.7071	0.7071

## Sheet: S1E Table
S1E Table: Saliva melatonin and cortisol concentrations with day in study, repeated cycle timepoints of collection within each day, treatment and sine-cosine variables
Sow #	Day	Repeated Cycles	Treatment	Cort	Mel	X1	X2	X3	X4	X5	X6
1	1	0	H	0.354187	0.007475	0	1	0	1	0	1
1	1	4	H	0.35292	0.00208	0.866025	0.5	0.866026	-0.5	6.54e-07	-1
1	1	8	H	0.1783	0.00113333	0.866026	-0.5	-0.866025	-0.500001	-1.31e-06	1
1	1	12	H	0.36544	0.00181	6.54e-07	-1	-1.31e-06	1	1.96e-06	-1
1	1	16	H	0.3913	0.0160375	-0.866025	-0.500001	0.866026	-0.499998	-2.61e-06	1
1	1	20	H	0.333625	0.014525	-0.866026	0.499999	-0.866024	-0.500002	3.27e-06	-1
1	1	24	H	0.35519	0.00511	-1.31e-06	1	-2.61e-06	1	-3.92e-06	1
1	2	4	H	0.13242	0.00096	0.866025	0.5	0.866026	-0.5	6.54e-07	-1
1	2	8	H	0.466	0.0015	0.866026	-0.5	-0.866025	-0.500001	-1.31e-06	1
1	2	12	H	0.10372	0.00661	6.54e-07	-1	-1.31e-06	1	1.96e-06	-1
1	2	16	H	0.321588	0.007275	-0.866025	-0.500001	0.866026	-0.499998	-2.61e-06	1
1	2	20	H	0.36903	0.00648	-0.866026	0.499999	-0.866024	-0.500002	3.27e-06	-1
1	2	24	H	0.33025	0.00465	-1.31e-06	1	-2.61e-06	1	-3.92e-06	1
2	1	0	H	0.21379	0.00621	0	1	0	1	0	1
2	1	4	H	0.14389	0.00489	0.866025	0.5	0.866026	-0.5	6.54e-07	-1
2	1	8	H	0.16887	0.0025	0.866026	-0.5	-0.866025	-0.500001	-1.31e-06	1
2	1	12	H	0.13121	0.00972	6.54e-07	-1	-1.31e-06	1	1.96e-06	-1
2	1	16	H	0.07428	0.01283	-0.866025	-0.500001	0.866026	-0.499998	-2.61e-06	1
2	1	20	H	0.108225	0.0086875	-0.866026	0.499999	-0.866024	-0.500002	3.27e-06	-1
2	1	24	H	0.11749	0.00756	-1.31e-06	1	-2.61e-06	1	-3.92e-06	1
2	2	4	H	0.18151	0.0022	0.866025	0.5	0.866026	-0.5	6.54e-07	-1
2	2	8	H	0.098	0.00108333	0.866026	-0.5	-0.866025	-0.500001	-1.31e-06	1
2	2	12	H	0.12918	0.00278	6.54e-07	-1	-1.31e-06	1	1.96e-06	-1
2	2	16	H			-0.866025	-0.500001	0.866026	-0.499998	-2.61e-06	1
2	2	20	H	0.08311	0.00547	-0.866026	0.499999	-0.866024	-0.500002	3.27e-06	-1
2	2	24	H	0.28422	0.00661	-1.31e-06	1	-2.61e-06	1	-3.92e-06	1
3	1	0	H	0.12928	0.00164	0	1	0	1	0	1
3	1	4	H	0.09522	0.00125	0.866025	0.5	0.866026	-0.5	6.54e-07	-1
3	1	8	H	0.38029	0.00427	0.866026	-0.5	-0.866025	-0.500001	-1.31e-06	1
3	1	12	H	0.10782	0.00229	6.54e-07	-1	-1.31e-06	1	1.96e-06	-1
3	1	16	H	0.08917	0.00524	-0.866025	-0.500001	0.866026	-0.499998	-2.61e-06	1
3	1	20	H	0.23864	0.00487	-0.866026	0.499999	-0.866024	-0.500002	3.27e-06	-1
3	1	24	H	0.12729	0.00161	-1.31e-06	1	-2.61e-06	1	-3.92e-06	1
3	2	4	H	0.09459	0.00116	0.866025	0.5	0.866026	-0.5	6.54e-07	-1
3	2	8	H	0.15205	0.00076	0.866026	-0.5	-0.866025	-0.500001	-1.31e-06	1
3	2	12	H	0.0814	0.00158571	6.54e-07	-1	-1.31e-06	1	1.96e-06	-1
3	2	16	H	0.12772	0.00264	-0.866025	-0.500001	0.866026	-0.499998	-2.61e-06	1
3	2	20	H	0.15544	0.00359	-0.866026	0.499999	-0.866024	-0.500002	3.27e-06	-1
3	2	24	H	0.13538	0.00412	-1.31e-06	1	-2.61e-06	1	-3.92e-06	1
5	1	0	H			0	1	0	1	0	1
5	1	4	H	0.1892	0.00179	0.866025	0.5	0.866026	-0.5	6.54e-07	-1
5	1	8	H	0.2338	0.00225	0.866026	-0.5	-0.866025	-0.500001	-1.31e-06	1
5	1	12	H	0.05479	0.00243	6.54e-07	-1	-1.31e-06	1	1.96e-06	-1
5	1	16	H			-0.866025	-0.500001	0.866026	-0.499998	-2.61e-06	1
5	1	20	H	0.20385	0.01125	-0.866026	0.499999	-0.866024	-0.500002	3.27e-06	-1
5	1	24	H	0.25618	0.00671	-1.31e-06	1	-2.61e-06	1	-3.92e-06	1
5	2	4	H	0.10723	0.00142	0.866025	0.5	0.866026	-0.5	6.54e-07	-1
5	2	8	H	0.13367	0.00099	0.866026	-0.5	-0.866025	-0.500001	-1.31e-06	1
5	2	12	H	0.037	0.0004	6.54e-07	-1	-1.31e-06	1	1.96e-06	-1
5	2	16	H			-0.866025	-0.500001	0.866026	-0.499998	-2.61e-06	1
5	2	20	H			-0.866026	0.499999	-0.866024	-0.500002	3.27e-06	-1
5	2	24	H	0.07308	0.00099	-1.31e-06	1	-2.61e-06	1	-3.92e-06	1
6	1	0	H	0.15415	0.00403	0	1	0	1	0	1
6	1	4	H	0.0790875	0.0025125	0.866025	0.5	0.866026	-0.5	6.54e-07	-1
6	1	8	H	0.0434375	0.0028875	0.866026	-0.5	-0.866025	-0.500001	-1.31e-06	1
6	1	12	H	0.08584	0.00091	6.54e-07	-1	-1.31e-06	1	1.96e-06	-1
6	1	16	H	0.12018	0.01037	-0.866025	-0.500001	0.866026	-0.499998	-2.61e-06	1
6	1	20	H	0.36731	0.0107	-0.866026	0.499999	-0.866024	-0.500002	3.27e-06	-1
6	1	24	H	0.33895	0.00291	-1.31e-06	1	-2.61e-06	1	-3.92e-06	1
6	2	4	H	0.17291	0.0022	0.866025	0.5	0.866026	-0.5	6.54e-07	-1
6	2	8	H	0.06301	0.00332	0.866026	-0.5	-0.866025	-0.500001	-1.31e-06	1
6	2	12	H			6.54e-07	-1	-1.31e-06	1	1.96e-06	-1
6	2	16	H	0.05573	0.00653	-0.866025	-0.500001	0.866026	-0.499998	-2.61e-06	1
6	2	20	H			-0.866026	0.499999	-0.866024	-0.500002	3.27e-06	-1
6	2	24	H	0.16707	0.00308	-1.31e-06	1	-2.61e-06	1	-3.92e-06	1
7	1	0	H	0.43208	0.0079	0	1	0	1	0	1
7	1	4	H	0.16885	0.00062	0.866025	0.5	0.866026	-0.5	6.54e-07	-1
7	1	8	H	0.204667	0.00461667	0.866026	-0.5	-0.866025	-0.500001	-1.31e-06	1
7	1	12	H	0.08152	0.00185	6.54e-07	-1	-1.31e-06	1	1.96e-06	-1
7	1	16	H	2.00953	0.02134	-0.866025	-0.500001	0.866026	-0.499998	-2.61e-06	1
7	1	20	H	0.54217	0.00928	-0.866026	0.499999	-0.866024	-0.500002	3.27e-06	-1
7	1	24	H	0.34977	0.00881	-1.31e-06	1	-2.61e-06	1	-3.92e-06	1
7	2	4	H	0.13836	0.00079	0.866025	0.5	0.866026	-0.5	6.54e-07	-1
7	2	8	H	0.10254	0.00176	0.866026	-0.5	-0.866025	-0.500001	-1.31e-06	1
7	2	12	H	0.14832	0.00338	6.54e-07	-1	-1.31e-06	1	1.96e-06	-1
7	2	16	H	0.06342	0.00881	-0.866025	-0.500001	0.866026	-0.499998	-2.61e-06	1
7	2	20	H	0.25025	0.00586667	-0.866026	0.499999	-0.866024	-0.500002	3.27e-06	-1
7	2	24	H	0.21715	0.0025	-1.31e-06	1	-2.61e-06	1	-3.92e-06	1
8	1	0	H	0.10941	0.00603	0	1	0	1	0	1
8	1	4	H			0.866025	0.5	0.866026	-0.5	6.54e-07	-1
8	1	8	H	0.88267	0.00241	0.866026	-0.5	-0.866025	-0.500001	-1.31e-06	1
8	1	12	H	0.24709	0.00766	6.54e-07	-1	-1.31e-06	1	1.96e-06	-1
8	1	16	H	0.34625	0.02075	-0.866025	-0.500001	0.866026	-0.499998	-2.61e-06	1
8	1	20	H	0.53425	0.019225	-0.866026	0.499999	-0.866024	-0.500002	3.27e-06	-1
8	1	24	H	0.25755	0.00426	-1.31e-06	1	-2.61e-06	1	-3.92e-06	1
8	2	4	H			0.866025	0.5	0.866026	-0.5	6.54e-07	-1
8	2	8	H	0.54405	0.00172	0.866026	-0.5	-0.866025	-0.500001	-1.31e-06	1
8	2	12	H	0.0904444	0.00176191	6.54e-07	-1	-1.31e-06	1	1.96e-06	-1
8	2	16	H	0.78031	0.01083	-0.866025	-0.500001	0.866026	-0.499998	-2.61e-06	1
8	2	20	H	0.690933	0.0109167	-0.866026	0.499999	-0.866024	-0.500002	3.27e-06	-1
8	2	24	H	0.56116	0.00666	-1.31e-06	1	-2.61e-06	1	-3.92e-06	1
10	1	0	H			0	1	0	1	0	1
10	1	4	H	0.11694	0.00152	0.866025	0.5	0.866026	-0.5	6.54e-07	-1
10	1	8	H	0.1935	0.0016625	0.866026	-0.5	-0.866025	-0.500001	-1.31e-06	1
10	1	12	H	0.68573	0.0042	6.54e-07	-1	-1.31e-06	1	1.96e-06	-1
10	1	16	H	0.23541	0.00504	-0.866025	-0.500001	0.866026	-0.499998	-2.61e-06	1
10	1	20	H	0.293075	0.005375	-0.866026	0.499999	-0.866024	-0.500002	3.27e-06	-1
10	1	24	H	0.2143	0.00289	-1.31e-06	1	-2.61e-06	1	-3.92e-06	1
10	2	4	H	0.16898	0.00118	0.866025	0.5	0.866026	-0.5	6.54e-07	-1
10	2	8	H	0.1317	0.00138	0.866026	-0.5	-0.866025	-0.500001	-1.31e-06	1
10	2	12	H	0.25166	0.00498	6.54e-07	-1	-1.31e-06	1	1.96e-06	-1
10	2	16	H	0.33346	0.00468	-0.866025	-0.500001	0.866026	-0.499998	-2.61e-06	1
10	2	20	H	0.25649	0.00312	-0.866026	0.499999	-0.866024	-0.500002	3.27e-06	-1
10	2	24	H	0.05974	0.00051	-1.31e-06	1	-2.61e-06	1	-3.92e-06	1
11	1	0	H	0.33379	0.00922	0	1	0	1	0	1
11	1	4	H	0.12431	0.00254	0.866025	0.5	0.866026	-0.5	6.54e-07	-1
11	1	8	H			0.866026	-0.5	-0.866025	-0.500001	-1.31e-06	1
11	1	12	H	0.39677	0.00498	6.54e-07	-1	-1.31e-06	1	1.96e-06	-1
11	1	16	H	0.314425	0.01035	-0.866025	-0.500001	0.866026	-0.499998	-2.61e-06	1
11	1	20	H			-0.866026	0.499999	-0.866024	-0.500002	3.27e-06	-1
11	1	24	H	0.35845	0.00956	-1.31e-06	1	-2.61e-06	1	-3.92e-06	1
11	2	4	H	0.1055	0.00277	0.866025	0.5	0.866026	-0.5	6.54e-07	-1
11	2	8	H	0.479	0.00356667	0.866026	-0.5	-0.866025	-0.500001	-1.31e-06	1
11	2	12	H	0.16831	0.00438	6.54e-07	-1	-1.31e-06	1	1.96e-06	-1
11	2	16	H			-0.866025	-0.500001	0.866026	-0.499998	-2.61e-06	1
11	2	20	H			-0.866026	0.499999	-0.866024	-0.500002	3.27e-06	-1
11	2	24	H	1.13233	0.0089	-1.31e-06	1	-2.61e-06	1	-3.92e-06	1
14	1	0	C	0.155967	0.00648333	0	1	0	1	0	1
14	1	4	C	0.08083	0.00163	0.866025	0.5	0.866026	-0.5	6.54e-07	-1
14	1	8	C	0.130033	0.00205	0.866026	-0.5	-0.866025	-0.500001	-1.31e-06	1
14	1	12	C	0.03288	0.00362	6.54e-07	-1	-1.31e-06	1	1.96e-06	-1
14	1	16	C	0.19386	0.00976	-0.866025	-0.500001	0.866026	-0.499998	-2.61e-06	1
14	1	20	C	0.13778	0.00834	-0.866026	0.499999	-0.866024	-0.500002	3.27e-06	-1
14	1	24	C	0.17143	0.00554	-1.31e-06	1	-2.61e-06	1	-3.92e-06	1
14	2	4	C	0.84793	0.00113	0.866025	0.5	0.866026	-0.5	6.54e-07	-1
14	2	8	C	0.23	0.00059	0.866026	-0.5	-0.866025	-0.500001	-1.31e-06	1
14	2	12	C	0.0571	0.0009	6.54e-07	-1	-1.31e-06	1	1.96e-06	-1
14	2	16	C			-0.866025	-0.500001	0.866026	-0.499998	-2.61e-06	1
14	2	20	C	0.19751	0.00341	-0.866026	0.499999	-0.866024	-0.500002	3.27e-06	-1
14	2	24	C	0.14444	0.00283	-1.31e-06	1	-2.61e-06	1	-3.92e-06	1
16	1	0	C	0.68392	0.00894	0	1	0	1	0	1
16	1	4	C	0.56447	0.00652	0.866025	0.5	0.866026	-0.5	6.54e-07	-1
16	1	8	C	0.57768	0.01549	0.866026	-0.5	-0.866025	-0.500001	-1.31e-06	1
16	1	12	C	0.22351	0.00433	6.54e-07	-1	-1.31e-06	1	1.96e-06	-1
16	1	16	C			-0.866025	-0.500001	0.866026	-0.499998	-2.61e-06	1
16	1	20	C	0.6605	0.01039	-0.866026	0.499999	-0.866024	-0.500002	3.27e-06	-1
16	1	24	C	0.32457	0.00545	-1.31e-06	1	-2.61e-06	1	-3.92e-06	1
16	2	4	C	0.63317	0.00273	0.866025	0.5	0.866026	-0.5	6.54e-07	-1
16	2	8	C	0.45125	0.00375	0.866026	-0.5	-0.866025	-0.500001	-1.31e-06	1
16	2	12	C	0.4732	0.00166667	6.54e-07	-1	-1.31e-06	1	1.96e-06	-1
16	2	16	C	0.42201	0.01118	-0.866025	-0.500001	0.866026	-0.499998	-2.61e-06	1
16	2	20	C	0.729017	0.00726667	-0.866026	0.499999	-0.866024	-0.500002	3.27e-06	-1
16	2	24	C	0.77716	0.00821	-1.31e-06	1	-2.61e-06	1	-3.92e-06	1
17	1	0	C	0.24428	0.00996	0	1	0	1	0	1
17	1	4	C	0.27549	0.00291	0.866025	0.5	0.866026	-0.5	6.54e-07	-1
17	1	8	C	0.277417	0.00295	0.866026	-0.5	-0.866025	-0.500001	-1.31e-06	1
17	1	12	C	0.27131	0.01546	6.54e-07	-1	-1.31e-06	1	1.96e-06	-1
17	1	16	C	0.12209	0.00588	-0.866025	-0.500001	0.866026	-0.499998	-2.61e-06	1
17	1	20	C	0.165975	0.0052	-0.866026	0.499999	-0.866024	-0.500002	3.27e-06	-1
17	1	24	C	0.24582	0.01057	-1.31e-06	1	-2.61e-06	1	-3.92e-06	1
17	2	4	C	0.17464	0.00127	0.866025	0.5	0.866026	-0.5	6.54e-07	-1
17	2	8	C	0.45194	0.01132	0.866026	-0.5	-0.866025	-0.500001	-1.31e-06	1
17	2	12	C	0.19706	0.00042	6.54e-07	-1	-1.31e-06	1	1.96e-06	-1
17	2	16	C	0.24952	0.00709	-0.866025	-0.500001	0.866026	-0.499998	-2.61e-06	1
17	2	20	C	0.20897	0.00734	-0.866026	0.499999	-0.866024	-0.500002	3.27e-06	-1
17	2	24	C	0.09381	0.00158	-1.31e-06	1	-2.61e-06	1	-3.92e-06	1
18	1	0	C	0.24961	0.01003	0	1	0	1	0	1
18	1	4	C	0.15065	0.00937	0.866025	0.5	0.866026	-0.5	6.54e-07	-1
18	1	8	C			0.866026	-0.5	-0.866025	-0.500001	-1.31e-06	1
18	1	12	C	0.27964	0.01624	6.54e-07	-1	-1.31e-06	1	1.96e-06	-1
18	1	16	C	0.323267	0.0195	-0.866025	-0.500001	0.866026	-0.499998	-2.61e-06	1
18	1	20	C	0.54437	0.01615	-0.866026	0.499999	-0.866024	-0.500002	3.27e-06	-1
18	1	24	C	0.30436	0.01301	-1.31e-06	1	-2.61e-06	1	-3.92e-06	1
18	2	4	C	0.12294	0.00201	0.866025	0.5	0.866026	-0.5	6.54e-07	-1
18	2	8	C	0.32725	0.01238	0.866026	-0.5	-0.866025	-0.500001	-1.31e-06	1
18	2	12	C	0.14377	0.01776	6.54e-07	-1	-1.31e-06	1	1.96e-06	-1
18	2	16	C	0.24639	0.00887	-0.866025	-0.500001	0.866026	-0.499998	-2.61e-06	1
18	2	20	C	0.398817	0.01285	-0.866026	0.499999	-0.866024	-0.500002	3.27e-06	-1
18	2	24	C	0.32239	0.00625	-1.31e-06	1	-2.61e-06	1	-3.92e-06	1
19	1	0	C	0.30521	0.00717	0	1	0	1	0	1
19	1	4	C	0.09054	0.00262	0.866025	0.5	0.866026	-0.5	6.54e-07	-1
19	1	8	C	0.39176	0.01025	0.866026	-0.5	-0.866025	-0.500001	-1.31e-06	1
19	1	12	C	0.168088	0.0071125	6.54e-07	-1	-1.31e-06	1	1.96e-06	-1
19	1	16	C			-0.866025	-0.500001	0.866026	-0.499998	-2.61e-06	1
19	1	20	C	0.40934	0.00885	-0.866026	0.499999	-0.866024	-0.500002	3.27e-06	-1
19	1	24	C	0.26603	0.00341	-1.31e-06	1	-2.61e-06	1	-3.92e-06	1
19	2	4	C	0.1646	0.00746	0.866025	0.5	0.866026	-0.5	6.54e-07	-1
19	2	8	C	0.231238	0.003425	0.866026	-0.5	-0.866025	-0.500001	-1.31e-06	1
19	2	12	C	0.205357	0.0100143	6.54e-07	-1	-1.31e-06	1	1.96e-06	-1
19	2	16	C	0.30129	0.00665	-0.866025	-0.500001	0.866026	-0.499998	-2.61e-06	1
19	2	20	C			-0.866026	0.499999	-0.866024	-0.500002	3.27e-06	-1
19	2	24	C	0.15414	0.00189	-1.31e-06	1	-2.61e-06	1	-3.92e-06	1
20	1	0	C	0.2089	0.00399	0	1	0	1	0	1
20	1	4	C	0.05011	0.00043	0.866025	0.5	0.866026	-0.5	6.54e-07	-1
20	1	8	C	0.17635	0.00206	0.866026	-0.5	-0.866025	-0.500001	-1.31e-06	1
20	1	12	C	0.141641	0.00684615	6.54e-07	-1	-1.31e-06	1	1.96e-06	-1
20	1	16	C	0.1339	0.01375	-0.866025	-0.500001	0.866026	-0.499998	-2.61e-06	1
20	1	20	C	0.71366	0.01029	-0.866026	0.499999	-0.866024	-0.500002	3.27e-06	-1
20	1	24	C	0.31726	0.00542	-1.31e-06	1	-2.61e-06	1	-3.92e-06	1
20	2	4	C	0.13322	0.00308	0.866025	0.5	0.866026	-0.5	6.54e-07	-1
20	2	8	C	0.13072	0.00243	0.866026	-0.5	-0.866025	-0.500001	-1.31e-06	1
20	2	12	C	0.2121	0.00584286	6.54e-07	-1	-1.31e-06	1	1.96e-06	-1
20	2	16	C	0.23331	0.00561	-0.866025	-0.500001	0.866026	-0.499998	-2.61e-06	1
20	2	20	C	0.26313	0.00733	-0.866026	0.499999	-0.866024	-0.500002	3.27e-06	-1
20	2	24	C	0.39242	0.00566	-1.31e-06	1	-2.61e-06	1	-3.92e-06	1
21	1	0	C	0.43469	0.00868	0	1	0	1	0	1
21	1	4	C	0.14735	0.00406	0.866025	0.5	0.866026	-0.5	6.54e-07	-1
21	1	8	C	0.07757	0.004	0.866026	-0.5	-0.866025	-0.500001	-1.31e-06	1
21	1	12	C	0.441967	0.01045	6.54e-07	-1	-1.31e-06	1	1.96e-06	-1
21	1	16	C	0.29505	0.00916	-0.866025	-0.500001	0.866026	-0.499998	-2.61e-06	1
21	1	20	C	0.290325	0.0069	-0.866026	0.499999	-0.866024	-0.500002	3.27e-06	-1
21	1	24	C	0.25392	0.00829	-1.31e-06	1	-2.61e-06	1	-3.92e-06	1
21	2	4	C	0.20225	0.00443	0.866025	0.5	0.866026	-0.5	6.54e-07	-1
21	2	8	C	0.1928	0.00159	0.866026	-0.5	-0.866025	-0.500001	-1.31e-06	1
21	2	12	C	0.09078	0.00328	6.54e-07	-1	-1.31e-06	1	1.96e-06	-1
21	2	16	C	0.16171	0.00745	-0.866025	-0.500001	0.866026	-0.499998	-2.61e-06	1
21	2	20	C	0.19443	0.0059	-0.866026	0.499999	-0.866024	-0.500002	3.27e-06	-1
21	2	24	C	0.15648	0.00217	-1.31e-06	1	-2.61e-06	1	-3.92e-06	1
22	1	0	C	0.12653	0.00602	0	1	0	1	0	1
22	1	4	C	0.12048	0.00532	0.866025	0.5	0.866026	-0.5	6.54e-07	-1
22	1	8	C	0.134433	0.00786667	0.866026	-0.5	-0.866025	-0.500001	-1.31e-06	1
22	1	12	C	0.09085	0.00637	6.54e-07	-1	-1.31e-06	1	1.96e-06	-1
22	1	16	C	0.39395	0.0128333	-0.866025	-0.500001	0.866026	-0.499998	-2.61e-06	1
22	1	20	C			-0.866026	0.499999	-0.866024	-0.500002	3.27e-06	-1
22	1	24	C	0.3885	0.01138	-1.31e-06	1	-2.61e-06	1	-3.92e-06	1
22	2	4	C	0.11729	0.00235	0.866025	0.5	0.866026	-0.5	6.54e-07	-1
22	2	8	C	0.131837	0.0041125	0.866026	-0.5	-0.866025	-0.500001	-1.31e-06	1
22	2	12	C	0.13574	0.00177	6.54e-07	-1	-1.31e-06	1	1.96e-06	-1
22	2	16	C	0.1815	0.00887	-0.866025	-0.500001	0.866026	-0.499998	-2.61e-06	1
22	2	20	C	0.33199	0.00836	-0.866026	0.499999	-0.866024	-0.500002	3.27e-06	-1
22	2	24	C	0.10822	0.00169	-1.31e-06	1	-2.61e-06	1	-3.92e-06	1
24	1	0	C	0.46629	0.00883	0	1	0	1	0	1
24	1	4	C	0.24995	0.00503	0.866025	0.5	0.866026	-0.5	6.54e-07	-1
24	1	8	C	0.183217	0.00648333	0.866026	-0.5	-0.866025	-0.500001	-1.31e-06	1
24	1	12	C	0.16207	0.01093	6.54e-07	-1	-1.31e-06	1	1.96e-06	-1
24	1	16	C	0.174156	0.011616	-0.866025	-0.500001	0.866026	-0.499998	-2.61e-06	1
24	1	20	C			-0.866026	0.499999	-0.866024	-0.500002	3.27e-06	-1
24	1	24	C	0.28288	0.00997	-1.31e-06	1	-2.61e-06	1	-3.92e-06	1
24	2	4	C	0.22021	0.00642	0.866025	0.5	0.866026	-0.5	6.54e-07	-1
24	2	8	C	0.25783	0.00269	0.866026	-0.5	-0.866025	-0.500001	-1.31e-06	1
24	2	12	C	0.08193	0.00046	6.54e-07	-1	-1.31e-06	1	1.96e-06	-1
24	2	16	C	0.336983	0.00826667	-0.866025	-0.500001	0.866026	-0.499998	-2.61e-06	1
24	2	20	C			-0.866026	0.499999	-0.866024	-0.500002	3.27e-06	-1
24	2	24	C	0.2647	0.00373	-1.31e-06	1	-2.61e-06	1	-3.92e-06	1

## Sheet: S1F Table
S1F Table: Densitometry of saliva cytokines in C am, C pm, H am, and H pm with calculated spot density, average spot density and average positive spots
C am
No.	Label	Type	Volume (Int)	Adj. Vol. (Int)	Mean Bkgd. (Int)	Neg Ave Bgd	Spot Density	Avg Spot Densities	Abs. Quant.	Rel. Quant.	# of Pixels	Min. Value (Int)	Max. Value (Int)	Mean Value (Int)	Std. Dev.	Area (mm2)	Average postitive spots
1	U1	POS	843166	350300	19714.6	12329.6	337971	346866	N/A	N/A	25	19161	55630	33726.6	11175.3	1.91778	341233
2	U2	POS	874943	368091	20274.1	12329.6	355762		N/A	N/A	25	21142	59319	34997.7	11085.1	1.91778
3	U3	POS	801711	361697	17600.6	12329.6	349367	359247	N/A	N/A	25	17147	57201	32068.4	11766.1	1.91778
4	U4	POS	863009	381457	19262.1	12329.6	369127		N/A	N/A	25	17878	60184	34520.4	12250.1	1.91778
5	U5	NEG	306451	-4797.44	12449.9	12329.6	-17127.1	-15906.6	N/A	N/A	25	10209	14980	12258	1148.26	1.91778
6	U6	NEG	363738	-2356.53	14643.8	12329.6	-14686.2		N/A	N/A	25	12754	16455	14549.5	1005.51	1.91778
7	U7	NEG	244375	-6767.97	10045.7	12329.6	-19097.6	-16854.4	N/A	N/A	25	9017	10526	9775	404.726	1.91778
8	U8	NEG	302195	-2281.56	12179.1	12329.6	-14611.2		N/A	N/A	25	11172	12863	12087.8	491.984	1.91778
9	U9	GM-CSF	257901	18697.1	9568.16	12329.6	6367.47	5781.95	N/A	N/A	25	8873	11471	10316	633.568	1.91778
10	U10	GM-CSF	281812	17526.1	10571.4	12329.6	5196.44		N/A	N/A	25	9269	12662	11272.5	936.212	1.91778
11	U11	IFN-gamma	228765	-10708.4	9578.94	12329.6	-23038.1	-24253	N/A	N/A	25	7949	11367	9150.6	954.695	1.91778
12	U12	IFN-gamma	243771	-13138.4	10276.4	12329.6	-25468		N/A	N/A	25	8704	12393	9750.84	928.879	1.91778
13	U13	IL-1a	371555	54936.2	12664.8	12329.6	42606.6	44380.3	N/A	N/A	25	12559	18760	14862.2	2028.32	1.91778
14	U14	IL-1a	380879	58483.7	12895.8	12329.6	46154.1		N/A	N/A	25	12834	19572	15235.2	1957.41	1.91778
15	U15	IL-1 beta	338225	12982.8	13009.7	12329.6	653.185	584.39	N/A	N/A	25	12670	14871	13529	623.293	1.91778
16	U16	IL-1beta	342396	12845.2	13182	12329.6	515.595		N/A	N/A	25	12722	14989	13695.8	620.168	1.91778
17	U17	IL-1 Ra	458620	18149.7	17618.8	12329.6	5820.06	10662.9	N/A	N/A	25	16937	20246	18344.8	890.554	1.91778
18	U18	IL-1 Ra	460462	27835.4	17305.1	12329.6	15505.8		N/A	N/A	25	16549	20425	18418.5	1090.3	1.91778
19	U19	IL-10	482401	18422.1	18559.2	12329.6	6092.47	6074.99	N/A	N/A	25	17501	20521	19296	765.253	1.91778
20	U20	IL-10	455359	18387.1	17478.9	12329.6	6057.51		N/A	N/A	25	16370	19532	18214.4	845.068	1.91778
21	U21	IL-12 p70	453636	29702.4	16957.3	12329.6	17372.8	16847.4	N/A	N/A	25	16337	19780	18145.4	859.551	1.91778
22	U22	IL-12 p70	453743	28651.6	17003.7	12329.6	16322		N/A	N/A	25	15899	19892	18149.7	958.748	1.91778
23	U23	IL-13	331719	-5760.69	13499.2	12329.6	-18090.3	-16603.3	N/A	N/A	25	12596	14790	13268.8	552.417	1.91778
24	U24	IL-13	346307	-2786.75	13963.8	12329.6	-15116.4		N/A	N/A	25	12994	15146	13852.3	506.021	1.91778
25	U25	IL-15	310596	16696	11756	12329.6	4366.38	554.045	N/A	N/A	25	11289	13048	12423.8	461.168	1.91778
26	U26	IL-15	310269	9071.34	12047.9	12329.6	-3258.28		N/A	N/A	25	11361	13272	12410.8	528.83	1.91778
27	U27	IL-17A	264672	-3806.13	10739.1	12329.6	-16135.8	-10698.3	N/A	N/A	25	9712	11436	10586.9	399.69	1.91778
28	U28	IL-17A	279507	7068.72	10897.5	12329.6	-5260.9		N/A	N/A	25	10243	11821	11180.3	349.528	1.91778
29	U29	IL-17F	342626	11422.1	13248.2	12329.6	-907.535	1088.17	N/A	N/A	25	13022	14820	13705	459.54	1.91778
30	U30	IL-17F	349051	15413.5	13345.5	12329.6	3083.88		N/A	N/A	25	12935	14904	13962	387.915	1.91778
31	U31	IL-21	348150	7732.81	13616.7	12329.6	-4596.81	-5924.47	N/A	N/A	25	13172	14787	13926	417.747	1.91778
32	U32	IL-21	333440	5077.5	13134.5	12329.6	-7252.12		N/A	N/A	25	7140	14735	13337.6	1694.94	1.91778
33	U33	IL-22	438622	2501.69	17444.8	12329.6	-9827.93	-13227.4	N/A	N/A	25	16466	18697	17544.9	599.765	1.91778
34	U34	IL-22	454063	-4297.16	18334.4	12329.6	-16626.8		N/A	N/A	25	17140	19272	18162.5	553.743	1.91778
35	U35	IL-28B	424644	13240.9	16456.1	12329.6	911.255	4010.97	N/A	N/A	25	15978	18309	16985.8	618.714	1.91778
36	U36	IL-28B	429620	19440.3	16407.2	12329.6	7110.69		N/A	N/A	25	15584	18297	17184.8	684.187	1.91778
37	U37	IL-4	393998	8045.66	15438.1	12329.6	-4283.97	-4768.76	N/A	N/A	25	14137	16772	15759.9	771.871	1.91778
38	U38	IL-4	358337	7076.06	14050.4	12329.6	-5253.56		N/A	N/A	25	13096	15441	14333.5	746.681	1.91778
39	U39	IL-6	352301	9438.5	13714.5	12329.6	-2891.12	-7729.41	N/A	N/A	25	13014	15035	14092	510.925	1.91778
40	U40	IL-6	300601	-238.062	12033.6	12329.6	-12567.7		N/A	N/A	25	11091	12971	12024	542.868	1.91778
41	U41	NCAM-1	336914	25446	12458.7	12329.6	13116.4	12517.1	N/A	N/A	25	12228	15186	13476.6	883.404	1.91778
42	U42	NCAM-1	326495	24247.3	12089.9	12329.6	11917.7		N/A	N/A	25	11728	14973	13059.8	856.335	1.91778
43	U43	TGF beta 1	291002	14035.6	11078.7	12329.6	1705.97	1854.5	N/A	N/A	25	10694	12593	11640.1	576.861	1.91778
44	U44	TGF beta 1	281960	14332.7	10705.1	12329.6	2003.03		N/A	N/A	25	9987	12417	11278.4	578.521	1.91778
45	U45	TNF alpha	356014	30409.3	13024.2	12329.6	18079.7	16841.9	N/A	N/A	25	11805	16006	14240.6	901.756	1.91778
46	U46	TNF alpha	350058	27933.8	12885	12329.6	15604.2		N/A	N/A	25	11280	15557	14002.3	1031.72	1.91778
47	U47	BLANK	353897	-399.094	14171.8	12329.6	-12728.7	-15544	N/A	N/A	25	13697	14628	14155.9	285.77	1.91778
48	U48	BLANK	371739	-6029.75	15110.8	12329.6	-18359.4		N/A	N/A	25	14319	16069	14869.6	401.022	1.91778
49	U49	BLANK	493436	-1010.88	19777.9	12329.6	-13340.5	-9597.31	N/A	N/A	25	18321	21358	19737.4	836.307	1.91778
50	U50	BLANK	539413	6475.5	21317.5	12329.6	-5854.12		N/A	N/A	25	19924	24455	21576.5	1259.11	1.91778
51	U51	BLANK	410662	4222.94	16257.6	12329.6	-8106.69	-13448	N/A	N/A	25	14338	17459	16426.5	749.245	1.91778
52	U52	BLANK	399509	-6459.75	16238.8	12329.6	-18789.4		N/A	N/A	25	13732	18977	15980.4	1070.51	1.91778
53	U53	BLANK	310805	-3216.09	12560.8	12329.6	-15545.7	-18345.2	N/A	N/A	25	11092	14287	12432.2	826.613	1.91778
54	U54	BLANK	272063	-8815.13	11235.1	12329.6	-21144.8		N/A	N/A	25	9616	12935	10882.5	914.442	1.91778
55	U55	BLANK	268113	-3275.28	10855.5	12329.6	-15604.9	-17473.3	N/A	N/A	25	10182	11491	10724.5	350.367	1.91778
56	U56	BLANK	259070	-7012.03	10643.3	12329.6	-19341.7		N/A	N/A	25	9601	11795	10362.8	562.598	1.91778
57	U57	BLANK	310893	10814.1	12003.2	12329.6	-1515.53	-6322.75	N/A	N/A	25	11256	13316	12435.7	636.794	1.91778
58	U58	BLANK	313002	1199.66	12472.1	12329.6	-11130		N/A	N/A	25	12039	12971	12520.1	287.83	1.91778
59	U59	BLANK	259248	-2044.19	10451.7	12329.6	-14373.8	-7699.45	N/A	N/A	25	9474	10972	10369.9	394.912	1.91778
60	U60	BLANK	299285	11304.5	11519.2	12329.6	-1025.09		N/A	N/A	25	10040	13779	11971.4	1151.06	1.91778
61	U61	BLANK	291684	-5513.66	11887.9	12329.6	-17843.3	-23530.8	N/A	N/A	25	9389	14296	11667.4	1175.41	1.91778
62	U62	BLANK	272323	-16888.7	11568.5	12329.6	-29218.3		N/A	N/A	25	9794	13482	10892.9	881.736	1.91778
63	U63	POS	784148	332885	18050.5	12329.6	320555	317584	N/A	N/A	25	16005	54793	31365.9	10696.1	1.91778
64	U64	POS	772716	326943	17830.9	12329.6	314614		N/A	N/A	25	17054	52642	30908.6	9587.45	1.91778
C pm
No.	Label	Type	Volume (Int)	Adj. Vol. (Int)	Mean Bkgd. (Int)	Neg Ave Bgd	Spot Density	Avg Spot Densities	Abs. Quant.	Rel. Quant.	# of Pixels	Min. Value (Int)	Max. Value (Int)	Mean Value (Int)	Std. Dev.	Area (mm2)	Average postitive spots
1	U1	POS	843166	350300	19714.6	12329.6	337971	346866	N/A	N/A	25	19161	55630	33726.6	11175.3	1.91778	341233
2	U2	POS	874943	368091	20274.1	12329.6	355762		N/A	N/A	25	21142	59319	34997.7	11085.1	1.91778
3	U3	POS	801711	361697	17600.6	12329.6	349367	359247	N/A	N/A	25	17147	57201	32068.4	11766.1	1.91778
4	U4	POS	863009	381457	19262.1	12329.6	369127		N/A	N/A	25	17878	60184	34520.4	12250.1	1.91778
5	U5	NEG	306451	-4797.44	12449.9	12329.6	-17127.1	-15906.6	N/A	N/A	25	10209	14980	12258	1148.26	1.91778
6	U6	NEG	363738	-2356.53	14643.8	12329.6	-14686.2		N/A	N/A	25	12754	16455	14549.5	1005.51	1.91778
7	U7	NEG	244375	-6767.97	10045.7	12329.6	-19097.6	-16854.4	N/A	N/A	25	9017	10526	9775	404.726	1.91778
8	U8	NEG	302195	-2281.56	12179.1	12329.6	-14611.2		N/A	N/A	25	11172	12863	12087.8	491.984	1.91778
9	U9	GM-CSF	257901	18697.1	9568.16	12329.6	6367.47	5781.95	N/A	N/A	25	8873	11471	10316	633.568	1.91778
10	U10	GM-CSF	281812	17526.1	10571.4	12329.6	5196.44		N/A	N/A	25	9269	12662	11272.5	936.212	1.91778
11	U11	IFN-gamma	228765	-10708.4	9578.94	12329.6	-23038.1	-24253	N/A	N/A	25	7949	11367	9150.6	954.695	1.91778
12	U12	IFN-gamma	243771	-13138.4	10276.4	12329.6	-25468		N/A	N/A	25	8704	12393	9750.84	928.879	1.91778
13	U13	IL-1a	371555	54936.2	12664.8	12329.6	42606.6	44380.3	N/A	N/A	25	12559	18760	14862.2	2028.32	1.91778
14	U14	IL-1a	380879	58483.7	12895.8	12329.6	46154.1		N/A	N/A	25	12834	19572	15235.2	1957.41	1.91778
15	U15	IL-1 beta	338225	12982.8	13009.7	12329.6	653.185	584.39	N/A	N/A	25	12670	14871	13529	623.293	1.91778
16	U16	IL-1beta	342396	12845.2	13182	12329.6	515.595		N/A	N/A	25	12722	14989	13695.8	620.168	1.91778
17	U17	IL-1 Ra	458620	18149.7	17618.8	12329.6	5820.06	10662.9	N/A	N/A	25	16937	20246	18344.8	890.554	1.91778
18	U18	IL-1 Ra	460462	27835.4	17305.1	12329.6	15505.8		N/A	N/A	25	16549	20425	18418.5	1090.3	1.91778
19	U19	IL-10	482401	18422.1	18559.2	12329.6	6092.47	6074.99	N/A	N/A	25	17501	20521	19296	765.253	1.91778
20	U20	IL-10	455359	18387.1	17478.9	12329.6	6057.51		N/A	N/A	25	16370	19532	18214.4	845.068	1.91778
21	U21	IL-12 p70	453636	29702.4	16957.3	12329.6	17372.8	16847.4	N/A	N/A	25	16337	19780	18145.4	859.551	1.91778
22	U22	IL-12 p70	453743	28651.6	17003.7	12329.6	16322		N/A	N/A	25	15899	19892	18149.7	958.748	1.91778
23	U23	IL-13	331719	-5760.69	13499.2	12329.6	-18090.3	-16603.3	N/A	N/A	25	12596	14790	13268.8	552.417	1.91778
24	U24	IL-13	346307	-2786.75	13963.8	12329.6	-15116.4		N/A	N/A	25	12994	15146	13852.3	506.021	1.91778
25	U25	IL-15	310596	16696	11756	12329.6	4366.38	554.045	N/A	N/A	25	11289	13048	12423.8	461.168	1.91778
26	U26	IL-15	310269	9071.34	12047.9	12329.6	-3258.28		N/A	N/A	25	11361	13272	12410.8	528.83	1.91778
27	U27	IL-17A	264672	-3806.13	10739.1	12329.6	-16135.8	-10698.3	N/A	N/A	25	9712	11436	10586.9	399.69	1.91778
28	U28	IL-17A	279507	7068.72	10897.5	12329.6	-5260.9		N/A	N/A	25	10243	11821	11180.3	349.528	1.91778
29	U29	IL-17F	342626	11422.1	13248.2	12329.6	-907.535	1088.17	N/A	N/A	25	13022	14820	13705	459.54	1.91778
30	U30	IL-17F	349051	15413.5	13345.5	12329.6	3083.88		N/A	N/A	25	12935	14904	13962	387.915	1.91778
31	U31	IL-21	348150	7732.81	13616.7	12329.6	-4596.81	-5924.47	N/A	N/A	25	13172	14787	13926	417.747	1.91778
32	U32	IL-21	333440	5077.5	13134.5	12329.6	-7252.12		N/A	N/A	25	7140	14735	13337.6	1694.94	1.91778
33	U33	IL-22	438622	2501.69	17444.8	12329.6	-9827.93	-13227.4	N/A	N/A	25	16466	18697	17544.9	599.765	1.91778
34	U34	IL-22	454063	-4297.16	18334.4	12329.6	-16626.8		N/A	N/A	25	17140	19272	18162.5	553.743	1.91778
35	U35	IL-28B	424644	13240.9	16456.1	12329.6	911.255	4010.97	N/A	N/A	25	15978	18309	16985.8	618.714	1.91778
36	U36	IL-28B	429620	19440.3	16407.2	12329.6	7110.69		N/A	N/A	25	15584	18297	17184.8	684.187	1.91778
37	U37	IL-4	393998	8045.66	15438.1	12329.6	-4283.97	-4768.76	N/A	N/A	25	14137	16772	15759.9	771.871	1.91778
38	U38	IL-4	358337	7076.06	14050.4	12329.6	-5253.56		N/A	N/A	25	13096	15441	14333.5	746.681	1.91778
39	U39	IL-6	352301	9438.5	13714.5	12329.6	-2891.12	-7729.41	N/A	N/A	25	13014	15035	14092	510.925	1.91778
40	U40	IL-6	300601	-238.062	12033.6	12329.6	-12567.7		N/A	N/A	25	11091	12971	12024	542.868	1.91778
41	U41	NCAM-1	336914	25446	12458.7	12329.6	13116.4	12517.1	N/A	N/A	25	12228	15186	13476.6	883.404	1.91778
42	U42	NCAM-1	326495	24247.3	12089.9	12329.6	11917.7		N/A	N/A	25	11728	14973	13059.8	856.335	1.91778
43	U43	TGF beta 1	291002	14035.6	11078.7	12329.6	1705.97	1854.5	N/A	N/A	25	10694	12593	11640.1	576.861	1.91778
44	U44	TGF beta 1	281960	14332.7	10705.1	12329.6	2003.03		N/A	N/A	25	9987	12417	11278.4	578.521	1.91778
45	U45	TNF alpha	356014	30409.3	13024.2	12329.6	18079.7	16841.9	N/A	N/A	25	11805	16006	14240.6	901.756	1.91778
46	U46	TNF alpha	350058	27933.8	12885	12329.6	15604.2		N/A	N/A	25	11280	15557	14002.3	1031.72	1.91778
47	U47	BLANK	353897	-399.094	14171.8	12329.6	-12728.7	-15544	N/A	N/A	25	13697	14628	14155.9	285.77	1.91778
48	U48	BLANK	371739	-6029.75	15110.8	12329.6	-18359.4		N/A	N/A	25	14319	16069	14869.6	401.022	1.91778
49	U49	BLANK	493436	-1010.88	19777.9	12329.6	-13340.5	-9597.31	N/A	N/A	25	18321	21358	19737.4	836.307	1.91778
50	U50	BLANK	539413	6475.5	21317.5	12329.6	-5854.12		N/A	N/A	25	19924	24455	21576.5	1259.11	1.91778
51	U51	BLANK	410662	4222.94	16257.6	12329.6	-8106.69	-13448	N/A	N/A	25	14338	17459	16426.5	749.245	1.91778
52	U52	BLANK	399509	-6459.75	16238.8	12329.6	-18789.4		N/A	N/A	25	13732	18977	15980.4	1070.51	1.91778
53	U53	BLANK	310805	-3216.09	12560.8	12329.6	-15545.7	-18345.2	N/A	N/A	25	11092	14287	12432.2	826.613	1.91778
54	U54	BLANK	272063	-8815.13	11235.1	12329.6	-21144.8		N/A	N/A	25	9616	12935	10882.5	914.442	1.91778
55	U55	BLANK	268113	-3275.28	10855.5	12329.6	-15604.9	-17473.3	N/A	N/A	25	10182	11491	10724.5	350.367	1.91778
56	U56	BLANK	259070	-7012.03	10643.3	12329.6	-19341.7		N/A	N/A	25	9601	11795	10362.8	562.598	1.91778
57	U57	BLANK	310893	10814.1	12003.2	12329.6	-1515.53	-6322.75	N/A	N/A	25	11256	13316	12435.7	636.794	1.91778
58	U58	BLANK	313002	1199.66	12472.1	12329.6	-11130		N/A	N/A	25	12039	12971	12520.1	287.83	1.91778
59	U59	BLANK	259248	-2044.19	10451.7	12329.6	-14373.8	-7699.45	N/A	N/A	25	9474	10972	10369.9	394.912	1.91778
60	U60	BLANK	299285	11304.5	11519.2	12329.6	-1025.09		N/A	N/A	25	10040	13779	11971.4	1151.06	1.91778
61	U61	BLANK	291684	-5513.66	11887.9	12329.6	-17843.3	-23530.8	N/A	N/A	25	9389	14296	11667.4	1175.41	1.91778
62	U62	BLANK	272323	-16888.7	11568.5	12329.6	-29218.3		N/A	N/A	25	9794	13482	10892.9	881.736	1.91778
63	U63	POS	784148	332885	18050.5	12329.6	320555	317584	N/A	N/A	25	16005	54793	31365.9	10696.1	1.91778
64	U64	POS	772716	326943	17830.9	12329.6	314614		N/A	N/A	25	17054	52642	30908.6	9587.45	1.91778
H am
No.	Label	Type	Volume (Int)	Adj. Vol. (Int)	Mean Bkgd. (Int)	Neg Ave Bgd	Spot Density	Avg Spot Densities	Abs. Quant.	Rel. Quant.	# of Pixels	Min. Value (Int)	Max. Value (Int)	Mean Value (Int)	Std. Dev.	Area (mm2)	Average postitive spots
129	U129	POS	698897	280226	16746.8	13723.2	266503	283489	N/A	N/A	25	15624	47361	27955.9	9843.59	1.91778	302007
130	U130	POS	771355	314199	18286.2	13723.2	300476		N/A	N/A	25	17684	52992	30854.2	10530.5	1.91778
131	U131	POS	721423	306363	16602.4	13723.2	292640	292352	N/A	N/A	25	15812	49310	28856.9	9279.27	1.91778
132	U132	POS	765922	305787	18405.4	13723.2	292064		N/A	N/A	25	17703	51101	30636.9	10112	1.91778
133	U133	NEG	341361	-4774.16	13845.4	13723.2	-18497.3	-25112.5	N/A	N/A	25	12797	14522	13654.4	376.97	1.91778
134	U134	NEG	351255	-18004.4	14770.4	13723.2	-31727.6		N/A	N/A	25	13476	16206	14050.2	595.976	1.91778
135	U135	NEG	327544	1146.34	13055.9	13723.2	-12576.8	-15248.8	N/A	N/A	25	12534	13727	13101.8	306.764	1.91778
136	U136	NEG	326329	-4197.56	13221.1	13723.2	-17920.8		N/A	N/A	25	12716	13567	13053.2	241.344	1.91778
137	U137	GM-CSF	331132	13750	12695.3	13723.2	26.78	150.685	N/A	N/A	25	12438	14536	13245.3	521.148	1.91778
138	U138	GM-CSF	341922	13997.8	13117	13723.2	274.59		N/A	N/A	25	12692	14744	13676.9	565.304	1.91778
139	U139	IFN-gamma	314890	-1418.59	12652.3	13723.2	-15141.8	-13827	N/A	N/A	25	12323	12934	12595.6	174.224	1.91778
140	U140	IFN-gamma	315889	1210.88	12587.1	13723.2	-12512.3		N/A	N/A	25	12037	13331	12635.6	327.397	1.91778
141	U141	IL-1a	353124	38139.6	12599.4	13723.2	24416.4	21557.1	N/A	N/A	25	12281	16965	14125	1278.8	1.91778
142	U142	IL-1a	338792	32420.9	12254.8	13723.2	18697.7		N/A	N/A	25	11949	16148	13551.7	1243.38	1.91778
143	U143	IL-1 beta	328255	10867.5	12695.5	13723.2	-2855.69	-4807.69	N/A	N/A	25	12336	13888	13130.2	405.43	1.91778
144	U144	IL-1beta	315351	6963.5	12335.5	13723.2	-6759.69		N/A	N/A	25	11914	13485	12614	483.855	1.91778
145	U145	IL-1 Ra	439557	25457.8	16564	13723.2	11734.6	20674.2	N/A	N/A	25	15749	19844	17582.3	1177.89	1.91778
146	U146	IL-1 Ra	449451	43336.9	16244.6	13723.2	29613.8		N/A	N/A	25	16111	21273	17978	1393.38	1.91778
147	U147	IL-10	397155	4484.69	15706.8	13723.2	-9238.5	-3477.76	N/A	N/A	25	14795	16876	15886.2	475.106	1.91778
148	U148	IL-10	400421	16006.2	15376.6	13723.2	2282.97		N/A	N/A	25	14898	17072	16016.8	641.804	1.91778
149	U149	IL-12 p70	382559	24166	14335.7	13723.2	10442.8	6735.55	N/A	N/A	25	14051	16729	15302.4	688.67	1.91778
150	U150	IL-12 p70	371653	16751.4	14196.1	13723.2	3028.25		N/A	N/A	25	13687	16144	14866.1	598.126	1.91778
151	U151	IL-13	332660	1639.69	13240.8	13723.2	-12083.5	-13485.3	N/A	N/A	25	12646	14074	13306.4	446.405	1.91778
152	U152	IL-13	323026	-1163.84	12967.6	13723.2	-14887		N/A	N/A	25	12465	13268	12921	252.061	1.91778
153	U153	IL-15	327802	7937.16	12794.6	13723.2	-5786.03	-5948.17	N/A	N/A	25	12517	13798	13112.1	429.038	1.91778
154	U154	IL-15	321041	7612.88	12537.1	13723.2	-6110.31		N/A	N/A	25	12035	13558	12841.6	347.209	1.91778
155	U155	IL-17A	304412	522.938	12155.6	13723.2	-13200.3	-9363.36	N/A	N/A	25	11754	12664	12176.5	234.254	1.91778
156	U156	IL-17A	317435	8196.72	12369.5	13723.2	-5526.47		N/A	N/A	25	11943	13370	12697.4	417.771	1.91778
157	U157	IL-17F	322910	6621.72	12651.5	13723.2	-7101.47	-8752.91	N/A	N/A	25	12008	14004	12916.4	497.111	1.91778
158	U158	IL-17F	329204	3318.84	13035.4	13723.2	-10404.3		N/A	N/A	25	12476	13820	13168.2	430.264	1.91778
159	U159	IL-21	345721	11278	13377.7	13723.2	-2445.16	-2585.22	N/A	N/A	25	12759	14769	13828.8	522.386	1.91778
160	U160	IL-21	356894	10997.9	13835.8	13723.2	-2725.28		N/A	N/A	25	13512	14887	14275.8	335.416	1.91778
161	U161	IL-22	395156	1760.69	15735.8	13723.2	-11962.5	-9416.95	N/A	N/A	25	15069	16349	15806.2	348.593	1.91778
162	U162	IL-22	389576	6851.78	15309	13723.2	-6871.41		N/A	N/A	25	15106	16263	15583	333.521	1.91778
163	U163	IL-28B	376440	6144.69	14811.8	13723.2	-7578.5	-6078.22	N/A	N/A	25	14384	15589	15057.6	324.717	1.91778
164	U164	IL-28B	374464	9145.25	14612.8	13723.2	-4577.94		N/A	N/A	25	14178	15947	14978.6	445.19	1.91778
165	U165	IL-4	350139	2773.38	13894.6	13723.2	-10949.8	-8235.11	N/A	N/A	25	13635	14489	14005.6	221.668	1.91778
166	U166	IL-4	360902	8202.78	14108	13723.2	-5520.41		N/A	N/A	25	13944	15084	14436.1	298.476	1.91778
167	U167	IL-6	339538	4227.06	13412.4	13723.2	-9496.13	-8189.44	N/A	N/A	25	13095	13936	13581.5	250.209	1.91778
168	U168	IL-6	353742	6840.44	13876.1	13723.2	-6882.75		N/A	N/A	25	13778	14657	14149.7	264.568	1.91778
169	U169	NCAM-1	347578	19207.7	13134.8	13723.2	5484.5	5589.47	N/A	N/A	25	12639	15741	13903.1	836.651	1.91778
170	U170	NCAM-1	366677	19417.6	13890.4	13723.2	5694.44		N/A	N/A	25	13720	16013	14667.1	641.504	1.91778
171	U171	TGF beta 1	346110	18149.8	13118.4	13723.2	4426.65	4128.64	N/A	N/A	25	12959	15299	13844.4	723.707	1.91778
172	U172	TGF beta 1	359846	17553.8	13691.7	13723.2	3830.62		N/A	N/A	25	13362	15848	14393.8	726.033	1.91778
173	U173	TNF alpha	359802	20244.2	13582.3	13723.2	6521	4959.6	N/A	N/A	25	13000	15816	14392.1	790.941	1.91778
174	U174	TNF alpha	361562	17121.4	13777.6	13723.2	3398.19		N/A	N/A	25	13313	15945	14462.5	756.167	1.91778
175	U175	BLANK	359056	3393.5	14226.5	13723.2	-10329.7	-12856.9	N/A	N/A	25	14025	14595	14362.2	144.789	1.91778
176	U176	BLANK	355343	-1660.91	14280.2	13723.2	-15384.1		N/A	N/A	25	14042	14381	14213.7	87.8884	1.91778
177	U177	BLANK	385570	591.875	15399.1	13723.2	-13131.3	-13162.1	N/A	N/A	25	15191	15837	15422.8	149.878	1.91778
178	U178	BLANK	391571	530.375	15641.6	13723.2	-13192.8		N/A	N/A	25	15372	15936	15662.8	160.572	1.91778
179	U179	BLANK	369583	621.281	14758.5	13723.2	-13101.9	-13715	N/A	N/A	25	14142	15349	14783.3	298.675	1.91778
180	U180	BLANK	376892	-604.875	15099.9	13723.2	-14328.1		N/A	N/A	25	14430	15550	15075.7	287.276	1.91778
181	U181	BLANK	356967	-2822.06	14391.6	13723.2	-16545.2	-14712.6	N/A	N/A	25	13789	14820	14278.7	233.44	1.91778
182	U182	BLANK	380080	843.281	15169.5	13723.2	-12879.9		N/A	N/A	25	14665	15695	15203.2	273.474	1.91778
183	U183	BLANK	357873	1762.84	14244.4	13723.2	-11960.3	-12084.2	N/A	N/A	25	13850	14633	14314.9	189.695	1.91778
184	U184	BLANK	387191	1515.22	15427	13723.2	-12208		N/A	N/A	25	14485	16346	15487.6	459.107	1.91778
185	U185	BLANK	363140	1377.5	14470.5	13723.2	-12345.7	-11538.5	N/A	N/A	25	14089	15018	14525.6	256.597	1.91778
186	U186	BLANK	392459	2991.81	15578.7	13723.2	-10731.4		N/A	N/A	25	15135	16271	15698.4	360.164	1.91778
187	U187	BLANK	356416	1151.94	14210.6	13723.2	-12571.2	-14458.2	N/A	N/A	25	13803	14758	14256.6	234.611	1.91778
188	U188	BLANK	357935	-2622.03	14422.3	13723.2	-16345.2		N/A	N/A	25	13782	15181	14317.4	391.802	1.91778
189	U189	BLANK	341130	-14004.4	14205.4	13723.2	-27727.6	-24825.5	N/A	N/A	25	13151	14728	13645.2	303.913	1.91778
190	U190	BLANK	343035	-8200.16	14049.4	13723.2	-21923.3		N/A	N/A	25	13146	14445	13721.4	321.81	1.91778
191	U191	POS	735918	334596	16052.9	13723.2	320873	330180	N/A	N/A	25	14535	52370	29436.7	11522.2	1.91778
192	U192	POS	756434	353211	16128.9	13723.2	339487		N/A	N/A	25	15549	54763	30257.4	12098.2	1.91778
H pm
No.	Label	Type	Volume (Int)	Adj. Vol. (Int)	Mean Bkgd. (Int)	Neg Ave Bgd	Spot Density	Avg Spot Densities	Abs. Quant.	Rel. Quant.	# of Pixels	Min. Value (Int)	Max. Value (Int)	Mean Value (Int)	Std. Dev.	Area (mm2)	Average postitive spots
193	U193	POS	622013	276434	13823.2	9959.83	266474	273207	N/A	N/A	25	12878	45059	24880.5	9832.75	1.91778	305374
194	U194	POS	661898	289900	14879.9	9959.83	279941		N/A	N/A	25	14648	49434	26475.9	9901.06	1.91778
195	U195	POS	610991	292915	12723	9959.83	282955	284672	N/A	N/A	25	11215	47882	24439.6	11108.3	1.91778
196	U196	POS	641482	296349	13805.3	9959.83	286389		N/A	N/A	25	13222	48694	25659.3	10854.5	1.91778
197	U197	NEG	239785	-15101.7	10195.5	9959.83	-25061.6	-23004	N/A	N/A	25	9139	10624	9591.4	342.647	1.91778
198	U198	NEG	249858	-10986.5	10433.8	9959.83	-20946.4		N/A	N/A	25	9369	11714	9994.32	526.949	1.91778
199	U199	NEG	261064	11987.4	9963.06	9959.83	2027.61	-3395	N/A	N/A	25	9565	11201	10442.6	456.182	1.91778
200	U200	NEG	232318	1142.22	9247.03	9959.83	-8817.61		N/A	N/A	25	8399	9719	9292.72	294.889	1.91778
201	U201	GM-CSF	171510	-1816.56	6933.06	9959.83	-11776.4	-11307.1	N/A	N/A	25	5881	8605	6860.4	728.699	1.91778
202	U202	GM-CSF	176697	-878	7103	9959.83	-10837.8		N/A	N/A	25	5925	8159	7067.88	788.336	1.91778
203	U203	IFN-gamma	186641	3220.69	7336.81	9959.83	-6739.14	-8647.21	N/A	N/A	25	6222	8835	7465.64	755.688	1.91778
204	U204	IFN-gamma	192378	-595.438	7718.94	9959.83	-10555.3		N/A	N/A	25	6380	8694	7695.12	663.557	1.91778
205	U205	IL-1a	293112	59576.1	9341.44	9959.83	49616.2	53485.4	N/A	N/A	25	8900	15735	11724.5	1940.52	1.91778
206	U206	IL-1a	315152	67314.5	9913.5	9959.83	57354.7		N/A	N/A	25	9621	17145	12606.1	2044.94	1.91778
207	U207	IL-1 beta	266957	16047.6	10036.4	9959.83	6087.8	5678.55	N/A	N/A	25	9615	11836	10678.3	576.703	1.91778
208	U208	IL-1beta	282776	15229.1	10701.9	9959.83	5269.3		N/A	N/A	25	10071	12280	11311	535.747	1.91778
209	U209	IL-1 Ra	382305	30986.2	14052.8	9959.83	21026.4	21829.5	N/A	N/A	25	13172	18232	15292.2	1180.56	1.91778
210	U210	IL-1 Ra	369740	32592.3	13485.9	9959.83	22632.5		N/A	N/A	25	12821	17109	14789.6	1082.59	1.91778
211	U211	IL-10	318744	8449.47	12411.8	9959.83	-1510.36	1117.06	N/A	N/A	25	11540	13871	12749.8	603.69	1.91778
212	U212	IL-10	314259	13704.3	12022.2	9959.83	3744.48		N/A	N/A	25	11295	13836	12570.4	644.969	1.91778
213	U213	IL-12 p70	285093	21205.5	10555.5	9959.83	11245.7	9223.51	N/A	N/A	25	10365	13107	11403.7	759.667	1.91778
214	U214	IL-12 p70	289194	17161.2	10881.3	9959.83	7201.35		N/A	N/A	25	10451	12771	11567.8	555.678	1.91778
215	U215	IL-13	243705	5065.94	9545.56	9959.83	-4893.89	-5824.8	N/A	N/A	25	8962	10265	9748.2	359.428	1.91778
216	U216	IL-13	244176	3204.13	9638.88	9959.83	-6755.7		N/A	N/A	25	9013	10228	9767.04	316.986	1.91778
217	U217	IL-15	202118	9614.88	7700.13	9959.83	-344.955	-2342.97	N/A	N/A	25	7236	8907	8084.72	490.388	1.91778
218	U218	IL-15	202154	5618.84	7861.41	9959.83	-4340.99		N/A	N/A	25	7401	8622	8086.16	382.014	1.91778
219	U219	IL-17A	210547	4747	8232	9959.83	-5212.83	-4183.38	N/A	N/A	25	7298	9285	8421.88	597.165	1.91778
220	U220	IL-17A	217652	6805.91	8433.84	9959.83	-3153.92		N/A	N/A	25	7350	9604	8706.08	632.086	1.91778
221	U221	IL-17F	256146	5920.22	10009	9959.83	-4039.61	-3447.02	N/A	N/A	25	9415	11015	10245.8	458.854	1.91778
222	U222	IL-17F	263714	7105.41	10264.3	9959.83	-2854.42		N/A	N/A	25	9872	11136	10548.6	353.466	1.91778
223	U223	IL-21	287676	9901	11111	9959.83	-58.835	617.355	N/A	N/A	25	10318	12393	11507	596.165	1.91778
224	U224	IL-21	302844	11253.4	11663.6	9959.83	1293.55		N/A	N/A	25	10888	12923	12113.8	499.908	1.91778
225	U225	IL-22	332222	2211.84	13200.4	9959.83	-7747.99	-7767.55	N/A	N/A	25	12327	13724	13288.9	323.409	1.91778
226	U226	IL-22	330236	2172.72	13122.5	9959.83	-7787.11		N/A	N/A	25	12280	13953	13209.4	400.648	1.91778
227	U227	IL-28B	309454	9439.16	12000.6	9959.83	-520.675	-385.77	N/A	N/A	25	11779	13164	12378.2	382.586	1.91778
228	U228	IL-28B	309516	9708.97	11992.3	9959.83	-250.865		N/A	N/A	25	11818	13354	12380.6	392.618	1.91778
229	U229	IL-4	292096	7671.78	11377	9959.83	-2288.05	-1850.58	N/A	N/A	25	11046	12331	11683.8	331.987	1.91778
230	U230	IL-4	291885	8546.72	11333.5	9959.83	-1413.11		N/A	N/A	25	10850	12316	11675.4	332.927	1.91778
231	U231	IL-6	262814	5959.31	10274.2	9959.83	-4000.52	-3673.32	N/A	N/A	25	9775	11054	10512.6	299.2	1.91778
232	U232	IL-6	264327	6613.72	10308.5	9959.83	-3346.11		N/A	N/A	25	10037	11118	10573.1	282.481	1.91778
233	U233	NCAM-1	230629	20135.2	8419.75	9959.83	10175.4	11869.5	N/A	N/A	25	7486	10949	9225.16	1030.64	1.91778
234	U234	NCAM-1	249921	23523.3	9055.91	9959.83	13563.5		N/A	N/A	25	8189	11408	9996.84	852.387	1.91778
235	U235	TGF beta 1	228812	12625.3	8647.47	9959.83	2665.45	43.635	N/A	N/A	25	7552	10174	9152.48	710.086	1.91778
236	U236	TGF beta 1	220634	7381.66	8530.09	9959.83	-2578.17		N/A	N/A	25	7866	9829	8825.36	555.205	1.91778
237	U237	TNF alpha	296212	24782.3	10857.2	9959.83	14822.5	14334.2	N/A	N/A	25	10555	13419	11848.5	748.514	1.91778
238	U238	TNF alpha	292448	23805.8	10745.7	9959.83	13846		N/A	N/A	25	9568	13396	11697.9	1025.24	1.91778
239	U239	BLANK	302328	-144.656	12098.9	9959.83	-10104.5	-13733.2	N/A	N/A	25	11390	13023	12093.1	384.278	1.91778
240	U240	BLANK	310337	-7402.06	12709.6	9959.83	-17361.9		N/A	N/A	25	12020	12902	12413.5	227.636	1.91778
241	U241	BLANK	363389	-2100.06	14619.6	9959.83	-12059.9	-13163.9	N/A	N/A	25	13518	15855	14535.6	547.199	1.91778
242	U242	BLANK	395631	-4308.06	15997.6	9959.83	-14267.9		N/A	N/A	25	14797	17014	15825.2	624.155	1.91778
243	U243	BLANK	322021	1573.34	12817.9	9959.83	-8386.49	-8394.1	N/A	N/A	25	11948	13833	12880.8	400.425	1.91778
244	U244	BLANK	335605	1558.13	13361.9	9959.83	-8401.7		N/A	N/A	25	12611	14168	13424.2	429.539	1.91778
245	U245	BLANK	271814	-4747.72	11062.5	9959.83	-14707.6	-13467.5	N/A	N/A	25	10125	11584	10872.6	457.209	1.91778
246	U246	BLANK	286277	-2267.53	11541.8	9959.83	-12227.4		N/A	N/A	25	10362	12715	11451.1	565.52	1.91778
247	U247	BLANK	241989	-5520.38	9900.38	9959.83	-15480.2	-12061.1	N/A	N/A	25	9233	9939	9679.56	208.327	1.91778
248	U248	BLANK	249892	1317.78	9942.97	9959.83	-8642.05		N/A	N/A	25	9088	10576	9995.68	319.348	1.91778
249	U249	BLANK	220788	-260.438	8841.94	9959.83	-10220.3	-9183.86	N/A	N/A	25	8289	9403	8831.52	283.368	1.91778
250	U250	BLANK	220253	1812.38	8737.63	9959.83	-8147.45		N/A	N/A	25	7862	9299	8810.12	371.56	1.91778
251	U251	BLANK	205694	-3948.19	8385.69	9959.83	-13908	-12948.3	N/A	N/A	25	8033	8490	8227.76	135.882	1.91778
252	U252	BLANK	199447	-2028.78	8059.03	9959.83	-11988.6		N/A	N/A	25	7828	8201	7977.88	115.893	1.91778
253	U253	BLANK	264036	-1239.78	10611	9959.83	-11199.6	-9912.9	N/A	N/A	25	8791	12584	10561.4	885.268	1.91778
254	U254	BLANK	248636	1333.66	9892.09	9959.83	-8626.17		N/A	N/A	25	8182	11652	9945.44	867.401	1.91778
255	U255	POS	742379	379102	14531.1	9959.83	369142	358242	N/A	N/A	25	14362	55712	29695.2	11757.5	1.91778
256	U256	POS	702679	357302	13815.1	9959.83	347342		N/A	N/A	25	13423	56597	28107.2	12079.1	1.91778
